# Supplementary material for: A theory of memory for binary sequences: Evidence for a mental compression algorithm in humans
Source: PLoS Comput Biol. 2021 Jan 19;17(1):e1008598. doi: 10.1371/journal.pcbi.1008598 (PMC7845997; doi:10.1371/journal.pcbi.1008598)
Supplement: S1 Data — (CSV) [file pcbi.1008598.s012.csv]

Experiment	Subject	Modality	DeviantType	Sequence	MeanResponseTime	Nmisses	Nhits	MissRate	LISAS	SequenceLength	MeanDeviantPosition	MeanSurprise	LoTComplexity	LoTChunkComplexity	AlgorithmicComplexity	ChangeComplexity	Period	Subsymmetries	Entropy	LZComplexity
Experiment1	sub_01	Auditory	1	AAAAAAAABBBBBBBB	612.67	3	9	0.25	889.34	16	12	5.03	6	6	NaN	2.72	16	56	1.27	7
Experiment1	sub_01	Auditory	1	AAAABBABABAABBBB	1075.5	10	2	0.833	1997.73	16	12	0.96	17	19	NaN	6.76	16	22	1.99	8
Experiment1	sub_01	Auditory	1	AAAABBBBAAAABBBB	887.8	2	10	0.167	1072.25	16	12	1.36	6	6	NaN	3.59	8	32	1.7	7
Experiment1	sub_01	Auditory	1	AAAABBBBAABBABAB	793	10	2	0.833	1715.23	16	12	0.86	14	14	NaN	7.66	16	23	1.99	8
Experiment1	sub_01	Auditory	1	AAABBABBAAABBABB	1303.33	9	3	0.75	2133.34	16	12	1.01	15	16	NaN	6.13	8	25	1.99	7
Experiment1	sub_01	Auditory	1	AABBAABBAABBAABB	1040.5	4	8	0.333	1409.39	16	12	0.9	6	6	NaN	3.61	4	32	1.99	8
Experiment1	sub_01	Auditory	1	AABBABABAABBABAB	927	8	4	0.667	1664.79	16	12	1.85	12	12	NaN	6.52	8	17	1.84	7
Experiment1	sub_01	Auditory	1	ABAAABBBBABBAAAB	2175	11	1	0.917	3189.46	16	12	1.01	23	27	NaN	8.48	16	20	1.99	8
Experiment1	sub_01	Auditory	1	ABAABBABABAABBAB	945.33	9	3	0.75	1775.34	16	12	1.85	13	15	NaN	7.01	8	16	1.84	7
Experiment1	sub_01	Auditory	1	ABABABABABABABAB	1224	11	1	0.917	2238.46	16	12	6.64	6	6	NaN	3.32	2	56	1	7
Experiment1	sub_01	Auditory	2	AAAAAAAABBBBBBBB	600.33	0	6	0	600.33	16	11.7	5.03	6	6	NaN	2.72	16	56	1.27	7
Experiment1	sub_01	Auditory	2	AAAABBABABAABBBB	573.67	0	6	0	573.67	16	12.7	0.96	17	19	NaN	6.76	16	22	1.99	8
Experiment1	sub_01	Auditory	2	AAAABBBBAAAABBBB	722	1	5	0.167	906.45	16	12.3	1.36	6	6	NaN	3.59	8	32	1.7	7
Experiment1	sub_01	Auditory	2	AAAABBBBAABBABAB	772.17	0	6	0	772.17	16	12.7	0.86	14	14	NaN	7.66	16	23	1.99	8
Experiment1	sub_01	Auditory	2	AAABBABBAAABBABB	614.33	0	6	0	614.33	16	12.3	1.01	15	16	NaN	6.13	8	25	1.99	7
Experiment1	sub_01	Auditory	2	AABBAABBAABBAABB	609.33	0	6	0	609.33	16	12	0.9	6	6	NaN	3.61	4	32	1.99	8
Experiment1	sub_01	Auditory	2	AABBABABAABBABAB	630.33	0	6	0	630.33	16	11.3	1.85	12	12	NaN	6.52	8	17	1.84	7
Experiment1	sub_01	Auditory	2	ABAAABBBBABBAAAB	717	1	5	0.167	901.45	16	11.7	1.01	23	27	NaN	8.48	16	20	1.99	8
Experiment1	sub_01	Auditory	2	ABAABBABABAABBAB	566.5	0	6	0	566.5	16	11.3	1.85	13	15	NaN	7.01	8	16	1.84	7
Experiment1	sub_01	Auditory	2	ABABABABABABABAB	656.4	1	5	0.167	840.85	16	12	6.64	6	6	NaN	3.32	2	56	1	7
Experiment1	sub_02	Auditory	1	AAAAAAAABBBBBBBB	516.36	1	11	0.083	588.34	16	12	5.03	6	6	NaN	2.72	16	56	1.27	7
Experiment1	sub_02	Auditory	1	AAAABBBBAAAABBBB	483.75	0	12	0	483.75	16	12	1.36	6	6	NaN	3.59	8	32	1.7	7
Experiment1	sub_02	Auditory	1	AAAABBBBAABBABAB	491.82	1	11	0.083	563.79	16	12	0.86	14	14	NaN	7.66	16	23	1.99	8
Experiment1	sub_02	Auditory	1	AABBAABBAABBAABB	532.8	2	10	0.167	676.75	16	12	0.9	6	6	NaN	3.61	4	32	1.99	8
Experiment1	sub_02	Auditory	1	AABBABABAABBABAB	511.1	2	10	0.167	655.05	16	12	1.85	12	12	NaN	6.52	8	17	1.84	7
Experiment1	sub_02	Auditory	1	ABAAABBBBABBAAAB	917.17	6	6	0.5	1349.02	16	12	1.01	23	27	NaN	8.48	16	20	1.99	8
Experiment1	sub_02	Auditory	2	AAAAAAAABBBBBBBB	525.17	0	6	0	525.17	16	12	5.03	6	6	NaN	2.72	16	56	1.27	7
Experiment1	sub_02	Auditory	2	AAAABBBBAAAABBBB	541	0	6	0	541	16	11.7	1.36	6	6	NaN	3.59	8	32	1.7	7
Experiment1	sub_02	Auditory	2	AAAABBBBAABBABAB	475	0	6	0	475	16	12.3	0.86	14	14	NaN	7.66	16	23	1.99	8
Experiment1	sub_02	Auditory	2	AABBAABBAABBAABB	488.17	0	6	0	488.17	16	12	0.9	6	6	NaN	3.61	4	32	1.99	8
Experiment1	sub_02	Auditory	2	AABBABABAABBABAB	459.17	0	6	0	459.17	16	12.7	1.85	12	12	NaN	6.52	8	17	1.84	7
Experiment1	sub_02	Auditory	2	ABAAABBBBABBAAAB	512.83	0	6	0	512.83	16	11.7	1.01	23	27	NaN	8.48	16	20	1.99	8
Experiment1	sub_03	Auditory	1	AAAAAAAABBBBBBBB	565	2	10	0.167	802.22	16	12	5.03	6	6	NaN	2.72	16	56	1.27	7
Experiment1	sub_03	Auditory	1	AAAABBBBAAAABBBB	774.82	1	11	0.083	893.43	16	12	1.36	6	6	NaN	3.59	8	32	1.7	7
Experiment1	sub_03	Auditory	1	AAAABBBBAABBABAB	806.1	2	10	0.167	1043.32	16	12	0.86	14	14	NaN	7.66	16	23	1.99	8
Experiment1	sub_03	Auditory	1	AABBAABBAABBAABB	559.73	1	11	0.083	678.34	16	12	0.9	6	6	NaN	3.61	4	32	1.99	8
Experiment1	sub_03	Auditory	1	AABBABABAABBABAB	670.44	3	9	0.25	1026.28	16	12	1.85	12	12	NaN	6.52	8	17	1.84	7
Experiment1	sub_03	Auditory	1	ABAAABBBBABBAAAB	1127.43	5	7	0.417	1720.49	16	12	1.01	23	27	NaN	8.48	16	20	1.99	8
Experiment1	sub_03	Auditory	2	AAAAAAAABBBBBBBB	480.5	0	6	0	480.5	16	12	5.03	6	6	NaN	2.72	16	56	1.27	7
Experiment1	sub_03	Auditory	2	AAAABBBBAAAABBBB	592.5	0	6	0	592.5	16	11.7	1.36	6	6	NaN	3.59	8	32	1.7	7
Experiment1	sub_03	Auditory	2	AAAABBBBAABBABAB	665.33	0	6	0	665.33	16	11.3	0.86	14	14	NaN	7.66	16	23	1.99	8
Experiment1	sub_03	Auditory	2	AABBAABBAABBAABB	562.5	0	6	0	562.5	16	12	0.9	6	6	NaN	3.61	4	32	1.99	8
Experiment1	sub_03	Auditory	2	AABBABABAABBABAB	545.2	1	5	0.167	782.42	16	12.7	1.85	12	12	NaN	6.52	8	17	1.84	7
Experiment1	sub_03	Auditory	2	ABAAABBBBABBAAAB	591.5	0	6	0	591.5	16	11.3	1.01	23	27	NaN	8.48	16	20	1.99	8
Experiment1	sub_04	Auditory	1	AAAAAAAABBBBBBBB	605.7	2	10	0.167	698.92	16	12	5.03	6	6	NaN	2.72	16	56	1.27	7
Experiment1	sub_04	Auditory	1	AAAABBBBAAAABBBB	599.73	1	11	0.083	646.34	16	12	1.36	6	6	NaN	3.59	8	32	1.7	7
Experiment1	sub_04	Auditory	1	AAAABBBBAABBABAB	677.08	0	12	0	677.08	16	12	0.86	14	14	NaN	7.66	16	23	1.99	8
Experiment1	sub_04	Auditory	1	AABBAABBAABBAABB	596.73	1	11	0.083	643.34	16	12	0.9	6	6	NaN	3.61	4	32	1.99	8
Experiment1	sub_04	Auditory	1	ABAAABBBBABBAAAB	867.6	7	5	0.583	1193.88	16	12	1.01	23	27	NaN	8.48	16	20	1.99	8
Experiment1	sub_04	Auditory	2	AAAAAAAABBBBBBBB	546.33	0	6	0	546.33	16	11.7	5.03	6	6	NaN	2.72	16	56	1.27	7
Experiment1	sub_04	Auditory	2	AAAABBBBAAAABBBB	544	0	6	0	544	16	12.3	1.36	6	6	NaN	3.59	8	32	1.7	7
Experiment1	sub_04	Auditory	2	AAAABBBBAABBABAB	751.17	0	6	0	751.17	16	12.7	0.86	14	14	NaN	7.66	16	23	1.99	8
Experiment1	sub_04	Auditory	2	AABBAABBAABBAABB	501.5	0	6	0	501.5	16	11.3	0.9	6	6	NaN	3.61	4	32	1.99	8
Experiment1	sub_04	Auditory	2	ABAAABBBBABBAAAB	579.33	0	6	0	579.33	16	12.3	1.01	23	27	NaN	8.48	16	20	1.99	8
Experiment1	sub_05	Auditory	1	AAAAAAAABBBBBBBB	444	2	10	0.167	583.74	16	12	5.03	6	6	NaN	2.72	16	56	1.27	7
Experiment1	sub_05	Auditory	1	AAAABBBBAAAABBBB	508.27	1	11	0.083	578.14	16	12	1.36	6	6	NaN	3.59	8	32	1.7	7
Experiment1	sub_05	Auditory	1	AABBAABBAABBAABB	520.45	1	11	0.083	590.33	16	12	0.9	6	6	NaN	3.61	4	32	1.99	8
Experiment1	sub_05	Auditory	1	AABBABABAABBABAB	526.5	2	10	0.167	666.24	16	12	1.85	12	12	NaN	6.52	8	17	1.84	7
Experiment1	sub_05	Auditory	1	ABAAABBBBABBAAAB	504.55	1	11	0.083	574.42	16	12	1.01	23	27	NaN	8.48	16	20	1.99	8
Experiment1	sub_05	Auditory	2	AAAAAAAABBBBBBBB	355.17	0	6	0	355.17	16	12	5.03	6	6	NaN	2.72	16	56	1.27	7
Experiment1	sub_05	Auditory	2	AAAABBBBAAAABBBB	418.83	0	6	0	418.83	16	11.7	1.36	6	6	NaN	3.59	8	32	1.7	7
Experiment1	sub_05	Auditory	2	AABBAABBAABBAABB	396.83	0	6	0	396.83	16	12.3	0.9	6	6	NaN	3.61	4	32	1.99	8
Experiment1	sub_05	Auditory	2	AABBABABAABBABAB	412.6	1	5	0.167	552.34	16	12.7	1.85	12	12	NaN	6.52	8	17	1.84	7
Experiment1	sub_05	Auditory	2	ABAAABBBBABBAAAB	437.67	0	6	0	437.67	16	11.7	1.01	23	27	NaN	8.48	16	20	1.99	8
Experiment1	sub_06	Auditory	1	AAAAAAAABBBBBBBB	509.63	4	8	0.333	741.98	16	12	5.03	6	6	NaN	2.72	16	56	1.27	7
Experiment1	sub_06	Auditory	1	AAAABBBBAAAABBBB	668	5	7	0.417	958.44	16	12	1.36	6	6	NaN	3.59	8	32	1.7	7
Experiment1	sub_06	Auditory	1	AAAABBBBAABBABAB	1356	11	1	0.917	1994.97	16	12	0.86	14	14	NaN	7.66	16	23	1.99	8
Experiment1	sub_06	Auditory	1	AABBAABBAABBAABB	685.11	3	9	0.25	859.38	16	12	0.9	6	6	NaN	3.61	4	32	1.99	8
Experiment1	sub_06	Auditory	2	AAAAAAAABBBBBBBB	509.67	0	6	0	509.67	16	12	5.03	6	6	NaN	2.72	16	56	1.27	7
Experiment1	sub_06	Auditory	2	AAAABBBBAAAABBBB	558.67	0	6	0	558.67	16	12.3	1.36	6	6	NaN	3.59	8	32	1.7	7
Experiment1	sub_06	Auditory	2	AAAABBBBAABBABAB	527.5	0	6	0	527.5	16	12.3	0.86	14	14	NaN	7.66	16	23	1.99	8
Experiment1	sub_06	Auditory	2	AABBAABBAABBAABB	608.4	1	5	0.167	724.58	16	12	0.9	6	6	NaN	3.61	4	32	1.99	8
Experiment1	sub_06	Auditory	2	AABBABABAABBABAB	519.5	0	6	0	519.5	16	12.3	1.85	12	12	NaN	6.52	8	17	1.84	7
Experiment1	sub_06	Auditory	2	ABAAABBBBABBAAAB	596.67	0	6	0	596.67	16	11.7	1.01	23	27	NaN	8.48	16	20	1.99	8
Experiment1	sub_07	Auditory	1	AAAAAAAABBBBBBBB	638.1	2	10	0.167	755.39	16	12	5.03	6	6	NaN	2.72	16	56	1.27	7
Experiment1	sub_07	Auditory	1	AAAABBBBAAAABBBB	619.58	0	12	0	619.58	16	12	1.36	6	6	NaN	3.59	8	32	1.7	7
Experiment1	sub_07	Auditory	1	AAAABBBBAABBABAB	522.73	1	11	0.083	581.37	16	12	0.86	14	14	NaN	7.66	16	23	1.99	8
Experiment1	sub_07	Auditory	1	AABBAABBAABBAABB	572.25	0	12	0	572.25	16	12	0.9	6	6	NaN	3.61	4	32	1.99	8
Experiment1	sub_07	Auditory	1	AABBABABAABBABAB	579	3	9	0.25	754.94	16	12	1.85	12	12	NaN	6.52	8	17	1.84	7
Experiment1	sub_07	Auditory	1	ABAAABBBBABBAAAB	914	6	6	0.5	1265.87	16	12	1.01	23	27	NaN	8.48	16	20	1.99	8
Experiment1	sub_07	Auditory	2	AAAAAAAABBBBBBBB	579.17	0	6	0	579.17	16	12	5.03	6	6	NaN	2.72	16	56	1.27	7
Experiment1	sub_07	Auditory	2	AAAABBBBAAAABBBB	689.83	0	6	0	689.83	16	12.3	1.36	6	6	NaN	3.59	8	32	1.7	7
Experiment1	sub_07	Auditory	2	AAAABBBBAABBABAB	561.67	0	6	0	561.67	16	12.3	0.86	14	14	NaN	7.66	16	23	1.99	8
Experiment1	sub_07	Auditory	2	AABBAABBAABBAABB	529.17	0	6	0	529.17	16	12	0.9	6	6	NaN	3.61	4	32	1.99	8
Experiment1	sub_07	Auditory	2	AABBABABAABBABAB	652.6	1	5	0.167	769.89	16	12.3	1.85	12	12	NaN	6.52	8	17	1.84	7
Experiment1	sub_07	Auditory	2	ABAAABBBBABBAAAB	568	1	5	0.167	685.29	16	11.7	1.01	23	27	NaN	8.48	16	20	1.99	8
Experiment1	sub_08	Auditory	1	AAAAAAAABBBBBBBB	504.78	3	9	0.25	703.33	16	12	5.03	6	6	NaN	2.72	16	56	1.27	7
Experiment1	sub_08	Auditory	1	AAAABBABABAABBBB	1227	9	3	0.75	1822.67	16	12	0.96	17	19	NaN	6.76	16	22	1.99	8
Experiment1	sub_08	Auditory	1	AAAABBBBAAAABBBB	530.17	0	12	0	530.17	16	12	1.36	6	6	NaN	3.59	8	32	1.7	7
Experiment1	sub_08	Auditory	1	AAAABBBBAABBABAB	761.6	2	10	0.167	893.97	16	12	0.86	14	14	NaN	7.66	16	23	1.99	8
Experiment1	sub_08	Auditory	1	AAABBABBAAABBABB	813.2	2	10	0.167	945.57	16	12	1.01	15	16	NaN	6.13	8	25	1.99	7
Experiment1	sub_08	Auditory	1	AABBAABBAABBAABB	571	2	10	0.167	703.37	16	12	0.9	6	6	NaN	3.61	4	32	1.99	8
Experiment1	sub_08	Auditory	1	AABBABABAABBABAB	694.5	8	4	0.667	1223.98	16	12	1.85	12	12	NaN	6.52	8	17	1.84	7
Experiment1	sub_08	Auditory	1	ABAAABBBBABBAAAB	1181	11	1	0.917	1909.04	16	12	1.01	23	27	NaN	8.48	16	20	1.99	8
Experiment1	sub_08	Auditory	1	ABAABBABABAABBAB	999.5	8	4	0.667	1528.98	16	12	1.85	13	15	NaN	7.01	8	16	1.84	7
Experiment1	sub_08	Auditory	1	ABABABABABABABAB	530.42	0	12	0	530.42	16	12	6.64	6	6	NaN	3.32	2	56	1	7
Experiment1	sub_08	Auditory	2	AAAAAAAABBBBBBBB	492.33	0	6	0	492.33	16	12	5.03	6	6	NaN	2.72	16	56	1.27	7
Experiment1	sub_08	Auditory	2	AAAABBABABAABBBB	628.6	1	5	0.167	760.97	16	12	0.96	17	19	NaN	6.76	16	22	1.99	8
Experiment1	sub_08	Auditory	2	AAAABBBBAAAABBBB	456.17	0	6	0	456.17	16	11.7	1.36	6	6	NaN	3.59	8	32	1.7	7
Experiment1	sub_08	Auditory	2	AAAABBBBAABBABAB	520.5	0	6	0	520.5	16	11.7	0.86	14	14	NaN	7.66	16	23	1.99	8
Experiment1	sub_08	Auditory	2	AAABBABBAAABBABB	571.33	0	6	0	571.33	16	12.7	1.01	15	16	NaN	6.13	8	25	1.99	7
Experiment1	sub_08	Auditory	2	AABBAABBAABBAABB	487	0	6	0	487	16	11.3	0.9	6	6	NaN	3.61	4	32	1.99	8
Experiment1	sub_08	Auditory	2	AABBABABAABBABAB	880.5	0	6	0	880.5	16	11.3	1.85	12	12	NaN	6.52	8	17	1.84	7
Experiment1	sub_08	Auditory	2	ABAAABBBBABBAAAB	563.25	2	4	0.333	827.99	16	12.3	1.01	23	27	NaN	8.48	16	20	1.99	8
Experiment1	sub_08	Auditory	2	ABAABBABABAABBAB	605.4	1	5	0.167	737.77	16	12	1.85	13	15	NaN	7.01	8	16	1.84	7
Experiment1	sub_08	Auditory	2	ABABABABABABABAB	543	1	5	0.167	675.37	16	12	6.64	6	6	NaN	3.32	2	56	1	7
Experiment1	sub_09	Auditory	1	AAAAAAAABBBBBBBB	669.63	4	8	0.333	859.85	16	12	5.03	6	6	NaN	2.72	16	56	1.27	7
Experiment1	sub_09	Auditory	1	AAAABBABABAABBBB	650	10	2	0.833	1125.57	16	12	0.96	17	19	NaN	6.76	16	22	1.99	8
Experiment1	sub_09	Auditory	1	AAAABBBBAAAABBBB	665.18	1	11	0.083	712.74	16	12	1.36	6	6	NaN	3.59	8	32	1.7	7
Experiment1	sub_09	Auditory	1	AAAABBBBAABBABAB	1098.2	7	5	0.583	1431.1	16	12	0.86	14	14	NaN	7.66	16	23	1.99	8
Experiment1	sub_09	Auditory	1	AAABBABBAAABBABB	900.75	8	4	0.667	1281.21	16	12	1.01	15	16	NaN	6.13	8	25	1.99	7
Experiment1	sub_09	Auditory	1	AABBAABBAABBAABB	520.22	3	9	0.25	662.89	16	12	0.9	6	6	NaN	3.61	4	32	1.99	8
Experiment1	sub_09	Auditory	1	AABBABABAABBABAB	688.4	2	10	0.167	783.51	16	12	1.85	12	12	NaN	6.52	8	17	1.84	7
Experiment1	sub_09	Auditory	1	ABAABBABABAABBAB	885.8	7	5	0.583	1218.7	16	12	1.85	13	15	NaN	7.01	8	16	1.84	7
Experiment1	sub_09	Auditory	1	ABABABABABABABAB	538.18	1	11	0.083	585.74	16	12	6.64	6	6	NaN	3.32	2	56	1	7
Experiment1	sub_09	Auditory	2	AAAAAAAABBBBBBBB	532.33	0	6	0	532.33	16	12	5.03	6	6	NaN	2.72	16	56	1.27	7
Experiment1	sub_09	Auditory	2	AAAABBABABAABBBB	517.33	0	6	0	517.33	16	12.3	0.96	17	19	NaN	6.76	16	22	1.99	8
Experiment1	sub_09	Auditory	2	AAAABBBBAAAABBBB	462	0	6	0	462	16	12.7	1.36	6	6	NaN	3.59	8	32	1.7	7
Experiment1	sub_09	Auditory	2	AAAABBBBAABBABAB	528.25	2	4	0.333	718.48	16	12.3	0.86	14	14	NaN	7.66	16	23	1.99	8
Experiment1	sub_09	Auditory	2	AAABBABBAAABBABB	514	0	6	0	514	16	12.7	1.01	15	16	NaN	6.13	8	25	1.99	7
Experiment1	sub_09	Auditory	2	AABBAABBAABBAABB	397.83	0	6	0	397.83	16	12.3	0.9	6	6	NaN	3.61	4	32	1.99	8
Experiment1	sub_09	Auditory	2	AABBABABAABBABAB	484.67	0	6	0	484.67	16	12	1.85	12	12	NaN	6.52	8	17	1.84	7
Experiment1	sub_09	Auditory	2	ABAAABBBBABBAAAB	570.83	0	6	0	570.83	16	11.7	1.01	23	27	NaN	8.48	16	20	1.99	8
Experiment1	sub_09	Auditory	2	ABAABBABABAABBAB	573.4	1	5	0.167	668.51	16	12	1.85	13	15	NaN	7.01	8	16	1.84	7
Experiment1	sub_09	Auditory	2	ABABABABABABABAB	461.83	0	6	0	461.83	16	12.3	6.64	6	6	NaN	3.32	2	56	1	7
Experiment1	sub_10	Auditory	1	AAAAAAAABBBBBBBB	789.33	6	6	0.5	1137.54	16	12	5.03	6	6	NaN	2.72	16	56	1.27	7
Experiment1	sub_10	Auditory	1	AAAABBABABAABBBB	1400.5	10	2	0.833	1980.84	16	12	0.96	17	19	NaN	6.76	16	22	1.99	8
Experiment1	sub_10	Auditory	1	AAAABBBBAAAABBBB	709.5	8	4	0.667	1173.77	16	12	1.36	6	6	NaN	3.59	8	32	1.7	7
Experiment1	sub_10	Auditory	1	AAAABBBBAABBABAB	827.5	10	2	0.833	1407.84	16	12	0.86	14	14	NaN	7.66	16	23	1.99	8
Experiment1	sub_10	Auditory	1	AAABBABBAAABBABB	803.5	8	4	0.667	1267.77	16	12	1.01	15	16	NaN	6.13	8	25	1.99	7
Experiment1	sub_10	Auditory	1	AABBAABBAABBAABB	813	6	6	0.5	1161.2	16	12	0.9	6	6	NaN	3.61	4	32	1.99	8
Experiment1	sub_10	Auditory	1	AABBABABAABBABAB	814.33	9	3	0.75	1336.64	16	12	1.85	12	12	NaN	6.52	8	17	1.84	7
Experiment1	sub_10	Auditory	1	ABAAABBBBABBAAAB	1034	10	2	0.833	1614.34	16	12	1.01	23	27	NaN	8.48	16	20	1.99	8
Experiment1	sub_10	Auditory	1	ABABABABABABABAB	530.33	3	9	0.25	704.44	16	12	6.64	6	6	NaN	3.32	2	56	1	7
Experiment1	sub_10	Auditory	2	AAAAAAAABBBBBBBB	553.2	1	5	0.167	669.27	16	11.7	5.03	6	6	NaN	2.72	16	56	1.27	7
Experiment1	sub_10	Auditory	2	AAAABBABABAABBBB	635.67	0	6	0	635.67	16	12.3	0.96	17	19	NaN	6.76	16	22	1.99	8
Experiment1	sub_10	Auditory	2	AAAABBBBAAAABBBB	564.5	0	6	0	564.5	16	12.7	1.36	6	6	NaN	3.59	8	32	1.7	7
Experiment1	sub_10	Auditory	2	AAAABBBBAABBABAB	666.4	1	5	0.167	782.47	16	12	0.86	14	14	NaN	7.66	16	23	1.99	8
Experiment1	sub_10	Auditory	2	AAABBABBAAABBABB	591.5	0	6	0	591.5	16	12	1.01	15	16	NaN	6.13	8	25	1.99	7
Experiment1	sub_10	Auditory	2	AABBAABBAABBAABB	774.4	1	5	0.167	890.47	16	12.3	0.9	6	6	NaN	3.61	4	32	1.99	8
Experiment1	sub_10	Auditory	2	AABBABABAABBABAB	669.8	1	5	0.167	785.87	16	12.7	1.85	12	12	NaN	6.52	8	17	1.84	7
Experiment1	sub_10	Auditory	2	ABAAABBBBABBAAAB	516.8	1	5	0.167	632.87	16	12.7	1.01	23	27	NaN	8.48	16	20	1.99	8
Experiment1	sub_10	Auditory	2	ABAABBABABAABBAB	527.4	1	5	0.167	643.47	16	12	1.85	13	15	NaN	7.01	8	16	1.84	7
Experiment1	sub_10	Auditory	2	ABABABABABABABAB	610.8	1	5	0.167	726.87	16	12	6.64	6	6	NaN	3.32	2	56	1	7
Experiment1	sub_11	Auditory	1	AAAAAAAABBBBBBBB	702.75	4	8	0.333	1016.29	16	12	5.03	6	6	NaN	2.72	16	56	1.27	7
Experiment1	sub_11	Auditory	1	AAAABBABABAABBBB	1138.1	2	10	0.167	1294.87	16	12	0.96	17	19	NaN	6.76	16	22	1.99	8
Experiment1	sub_11	Auditory	1	AAAABBBBAAAABBBB	613.08	0	12	0	613.08	16	12	1.36	6	6	NaN	3.59	8	32	1.7	7
Experiment1	sub_11	Auditory	1	AAAABBBBAABBABAB	989.14	5	7	0.417	1381.06	16	12	0.86	14	14	NaN	7.66	16	23	1.99	8
Experiment1	sub_11	Auditory	1	AAABBABBAAABBABB	761.55	1	11	0.083	839.93	16	12	1.01	15	16	NaN	6.13	8	25	1.99	7
Experiment1	sub_11	Auditory	1	AABBAABBAABBAABB	640.73	1	11	0.083	719.11	16	12	0.9	6	6	NaN	3.61	4	32	1.99	8
Experiment1	sub_11	Auditory	1	AABBABABAABBABAB	714.56	3	9	0.25	949.71	16	12	1.85	12	12	NaN	6.52	8	17	1.84	7
Experiment1	sub_11	Auditory	1	ABAAABBBBABBAAAB	1102.5	10	2	0.833	1886.34	16	12	1.01	23	27	NaN	8.48	16	20	1.99	8
Experiment1	sub_11	Auditory	1	ABAABBABABAABBAB	839.45	1	11	0.083	917.84	16	12	1.85	13	15	NaN	7.01	8	16	1.84	7
Experiment1	sub_11	Auditory	1	ABABABABABABABAB	560	1	11	0.083	638.38	16	12	6.64	6	6	NaN	3.32	2	56	1	7
Experiment1	sub_11	Auditory	2	AAAAAAAABBBBBBBB	518.17	0	6	0	518.17	16	12	5.03	6	6	NaN	2.72	16	56	1.27	7
Experiment1	sub_11	Auditory	2	AAAABBABABAABBBB	528.67	0	6	0	528.67	16	11.3	0.96	17	19	NaN	6.76	16	22	1.99	8
Experiment1	sub_11	Auditory	2	AAAABBBBAAAABBBB	602.6	1	5	0.167	759.37	16	12.3	1.36	6	6	NaN	3.59	8	32	1.7	7
Experiment1	sub_11	Auditory	2	AAAABBBBAABBABAB	539.33	0	6	0	539.33	16	12.3	0.86	14	14	NaN	7.66	16	23	1.99	8
Experiment1	sub_11	Auditory	2	AAABBABBAAABBABB	439.17	0	6	0	439.17	16	12.3	1.01	15	16	NaN	6.13	8	25	1.99	7
Experiment1	sub_11	Auditory	2	AABBAABBAABBAABB	592.83	0	6	0	592.83	16	12.3	0.9	6	6	NaN	3.61	4	32	1.99	8
Experiment1	sub_11	Auditory	2	AABBABABAABBABAB	551.6	1	5	0.167	708.37	16	12	1.85	12	12	NaN	6.52	8	17	1.84	7
Experiment1	sub_11	Auditory	2	ABAAABBBBABBAAAB	620.83	0	6	0	620.83	16	12	1.01	23	27	NaN	8.48	16	20	1.99	8
Experiment1	sub_11	Auditory	2	ABAABBABABAABBAB	644	1	5	0.167	800.77	16	12	1.85	13	15	NaN	7.01	8	16	1.84	7
Experiment1	sub_11	Auditory	2	ABABABABABABABAB	477.33	0	6	0	477.33	16	12	6.64	6	6	NaN	3.32	2	56	1	7
Experiment1	sub_12	Auditory	1	AAAAAAAABBBBBBBB	466.64	1	11	0.083	537.56	16	12	5.03	6	6	NaN	2.72	16	56	1.27	7
Experiment1	sub_12	Auditory	1	AAAABBABABAABBBB	653.38	4	8	0.333	937.06	16	12	0.96	17	19	NaN	6.76	16	22	1.99	8
Experiment1	sub_12	Auditory	1	AAAABBBBAAAABBBB	567.91	1	11	0.083	638.83	16	12	1.36	6	6	NaN	3.59	8	32	1.7	7
Experiment1	sub_12	Auditory	1	AAAABBBBAABBABAB	576.75	0	12	0	576.75	16	12	0.86	14	14	NaN	7.66	16	23	1.99	8
Experiment1	sub_12	Auditory	1	AAABBABBAAABBABB	493	2	10	0.167	634.84	16	12	1.01	15	16	NaN	6.13	8	25	1.99	7
Experiment1	sub_12	Auditory	1	AABBAABBAABBAABB	631	0	12	0	631	16	12	0.9	6	6	NaN	3.61	4	32	1.99	8
Experiment1	sub_12	Auditory	1	AABBABABAABBABAB	637.33	0	12	0	637.33	16	12	1.85	12	12	NaN	6.52	8	17	1.84	7
Experiment1	sub_12	Auditory	1	ABAAABBBBABBAAAB	444	2	10	0.167	585.84	16	12	1.01	23	27	NaN	8.48	16	20	1.99	8
Experiment1	sub_12	Auditory	1	ABAABBABABAABBAB	562.75	0	12	0	562.75	16	12	1.85	13	15	NaN	7.01	8	16	1.84	7
Experiment1	sub_12	Auditory	1	ABABABABABABABAB	481.92	0	12	0	481.92	16	12	6.64	6	6	NaN	3.32	2	56	1	7
Experiment1	sub_12	Auditory	2	AAAAAAAABBBBBBBB	422.67	0	6	0	422.67	16	12	5.03	6	6	NaN	2.72	16	56	1.27	7
Experiment1	sub_12	Auditory	2	AAAABBABABAABBBB	428.83	0	6	0	428.83	16	12.3	0.96	17	19	NaN	6.76	16	22	1.99	8
Experiment1	sub_12	Auditory	2	AAAABBBBAAAABBBB	417.5	0	6	0	417.5	16	12.3	1.36	6	6	NaN	3.59	8	32	1.7	7
Experiment1	sub_12	Auditory	2	AAAABBBBAABBABAB	513.5	0	6	0	513.5	16	11.3	0.86	14	14	NaN	7.66	16	23	1.99	8
Experiment1	sub_12	Auditory	2	AAABBABBAAABBABB	529	0	6	0	529	16	12.7	1.01	15	16	NaN	6.13	8	25	1.99	7
Experiment1	sub_12	Auditory	2	AABBAABBAABBAABB	473.5	0	6	0	473.5	16	12.7	0.9	6	6	NaN	3.61	4	32	1.99	8
Experiment1	sub_12	Auditory	2	AABBABABAABBABAB	597	0	6	0	597	16	11.7	1.85	12	12	NaN	6.52	8	17	1.84	7
Experiment1	sub_12	Auditory	2	ABAAABBBBABBAAAB	406.5	0	6	0	406.5	16	12.7	1.01	23	27	NaN	8.48	16	20	1.99	8
Experiment1	sub_12	Auditory	2	ABAABBABABAABBAB	431.83	0	6	0	431.83	16	11.3	1.85	13	15	NaN	7.01	8	16	1.84	7
Experiment1	sub_12	Auditory	2	ABABABABABABABAB	404.33	0	6	0	404.33	16	12	6.64	6	6	NaN	3.32	2	56	1	7
Experiment1	sub_13	Auditory	1	AAAAAAAABBBBBBBB	490.64	1	11	0.083	525.63	16	12	5.03	6	6	NaN	2.72	16	56	1.27	7
Experiment1	sub_13	Auditory	1	AAAABBABABAABBBB	703.4	7	5	0.583	948.38	16	12	0.96	17	19	NaN	6.76	16	22	1.99	8
Experiment1	sub_13	Auditory	1	AAAABBBBAAAABBBB	541.18	1	11	0.083	576.18	16	12	1.36	6	6	NaN	3.59	8	32	1.7	7
Experiment1	sub_13	Auditory	1	AAAABBBBAABBABAB	650	7	5	0.583	894.98	16	12	0.86	14	14	NaN	7.66	16	23	1.99	8
Experiment1	sub_13	Auditory	1	AAABBABBAAABBABB	582.08	0	12	0	582.08	16	12	1.01	15	16	NaN	6.13	8	25	1.99	7
Experiment1	sub_13	Auditory	1	AABBAABBAABBAABB	523.17	0	12	0	523.17	16	12	0.9	6	6	NaN	3.61	4	32	1.99	8
Experiment1	sub_13	Auditory	1	AABBABABAABBABAB	562.45	1	11	0.083	597.45	16	12	1.85	12	12	NaN	6.52	8	17	1.84	7
Experiment1	sub_13	Auditory	1	ABAAABBBBABBAAAB	692.4	7	5	0.583	937.38	16	12	1.01	23	27	NaN	8.48	16	20	1.99	8
Experiment1	sub_13	Auditory	1	ABAABBABABAABBAB	801.44	3	9	0.25	906.44	16	12	1.85	13	15	NaN	7.01	8	16	1.84	7
Experiment1	sub_13	Auditory	1	ABABABABABABABAB	534.58	0	12	0	534.58	16	12	6.64	6	6	NaN	3.32	2	56	1	7
Experiment1	sub_13	Auditory	2	AAAAAAAABBBBBBBB	508	0	6	0	508	16	11.7	5.03	6	6	NaN	2.72	16	56	1.27	7
Experiment1	sub_13	Auditory	2	AAAABBABABAABBBB	485.17	0	6	0	485.17	16	11.3	0.96	17	19	NaN	6.76	16	22	1.99	8
Experiment1	sub_13	Auditory	2	AAAABBBBAAAABBBB	504	0	6	0	504	16	12	1.36	6	6	NaN	3.59	8	32	1.7	7
Experiment1	sub_13	Auditory	2	AAAABBBBAABBABAB	514	0	6	0	514	16	12	0.86	14	14	NaN	7.66	16	23	1.99	8
Experiment1	sub_13	Auditory	2	AAABBABBAAABBABB	508.83	0	6	0	508.83	16	11.3	1.01	15	16	NaN	6.13	8	25	1.99	7
Experiment1	sub_13	Auditory	2	AABBAABBAABBAABB	404.67	0	6	0	404.67	16	12.7	0.9	6	6	NaN	3.61	4	32	1.99	8
Experiment1	sub_13	Auditory	2	AABBABABAABBABAB	536.17	0	6	0	536.17	16	11.3	1.85	12	12	NaN	6.52	8	17	1.84	7
Experiment1	sub_13	Auditory	2	ABAAABBBBABBAAAB	557.17	0	6	0	557.17	16	12	1.01	23	27	NaN	8.48	16	20	1.99	8
Experiment1	sub_13	Auditory	2	ABAABBABABAABBAB	514.2	1	5	0.167	584.19	16	11.7	1.85	13	15	NaN	7.01	8	16	1.84	7
Experiment1	sub_13	Auditory	2	ABABABABABABABAB	655.83	0	6	0	655.83	16	12	6.64	6	6	NaN	3.32	2	56	1	7
Experiment1	sub_14	Auditory	1	AAAAAAAABBBBBBBB	629	2	10	0.167	839.27	16	12	5.03	6	6	NaN	2.72	16	56	1.27	7
Experiment1	sub_14	Auditory	1	AAAABBABABAABBBB	991.25	4	8	0.333	1411.79	16	12	0.96	17	19	NaN	6.76	16	22	1.99	8
Experiment1	sub_14	Auditory	1	AAAABBBBAAAABBBB	736.64	1	11	0.083	841.77	16	12	1.36	6	6	NaN	3.59	8	32	1.7	7
Experiment1	sub_14	Auditory	1	AAAABBBBAABBABAB	742.17	6	6	0.5	1372.97	16	12	0.86	14	14	NaN	7.66	16	23	1.99	8
Experiment1	sub_14	Auditory	1	AAABBABBAAABBABB	746.36	1	11	0.083	851.5	16	12	1.01	15	16	NaN	6.13	8	25	1.99	7
Experiment1	sub_14	Auditory	1	AABBAABBAABBAABB	593.27	1	11	0.083	698.41	16	12	0.9	6	6	NaN	3.61	4	32	1.99	8
Experiment1	sub_14	Auditory	1	AABBABABAABBABAB	747	3	9	0.25	1062.4	16	12	1.85	12	12	NaN	6.52	8	17	1.84	7
Experiment1	sub_14	Auditory	1	ABAAABBBBABBAAAB	1414	7	5	0.583	2149.94	16	12	1.01	23	27	NaN	8.48	16	20	1.99	8
Experiment1	sub_14	Auditory	1	ABAABBABABAABBAB	780.8	2	10	0.167	991.07	16	12	1.85	13	15	NaN	7.01	8	16	1.84	7
Experiment1	sub_14	Auditory	1	ABABABABABABABAB	617.18	1	11	0.083	722.32	16	12	6.64	6	6	NaN	3.32	2	56	1	7
Experiment1	sub_14	Auditory	2	AAAAAAAABBBBBBBB	564.33	0	6	0	564.33	16	12.3	5.03	6	6	NaN	2.72	16	56	1.27	7
Experiment1	sub_14	Auditory	2	AAAABBABABAABBBB	586.83	0	6	0	586.83	16	12	0.96	17	19	NaN	6.76	16	22	1.99	8
Experiment1	sub_14	Auditory	2	AAAABBBBAAAABBBB	535.17	0	6	0	535.17	16	12	1.36	6	6	NaN	3.59	8	32	1.7	7
Experiment1	sub_14	Auditory	2	AAAABBBBAABBABAB	598.83	0	6	0	598.83	16	11.3	0.86	14	14	NaN	7.66	16	23	1.99	8
Experiment1	sub_14	Auditory	2	AAABBABBAAABBABB	430.67	0	6	0	430.67	16	12.3	1.01	15	16	NaN	6.13	8	25	1.99	7
Experiment1	sub_14	Auditory	2	AABBAABBAABBAABB	642.2	1	5	0.167	852.47	16	12.7	0.9	6	6	NaN	3.61	4	32	1.99	8
Experiment1	sub_14	Auditory	2	AABBABABAABBABAB	617.17	0	6	0	617.17	16	12	1.85	12	12	NaN	6.52	8	17	1.84	7
Experiment1	sub_14	Auditory	2	ABAAABBBBABBAAAB	555	0	6	0	555	16	12	1.01	23	27	NaN	8.48	16	20	1.99	8
Experiment1	sub_14	Auditory	2	ABAABBABABAABBAB	611.8	1	5	0.167	822.07	16	11.7	1.85	13	15	NaN	7.01	8	16	1.84	7
Experiment1	sub_14	Auditory	2	ABABABABABABABAB	527.5	0	6	0	527.5	16	12	6.64	6	6	NaN	3.32	2	56	1	7
Experiment1	sub_15	Auditory	1	AAAAAAAABBBBBBBB	615.27	1	11	0.083	675.85	16	12	5.03	6	6	NaN	2.72	16	56	1.27	7
Experiment1	sub_15	Auditory	1	AAAABBABABAABBBB	1241	9	3	0.75	1786.15	16	12	0.96	17	19	NaN	6.76	16	22	1.99	8
Experiment1	sub_15	Auditory	1	AAAABBBBAAAABBBB	657.18	1	11	0.083	717.75	16	12	1.36	6	6	NaN	3.59	8	32	1.7	7
Experiment1	sub_15	Auditory	1	AAAABBBBAABBABAB	1038.88	4	8	0.333	1281.16	16	12	0.86	14	14	NaN	7.66	16	23	1.99	8
Experiment1	sub_15	Auditory	1	AAABBABBAAABBABB	584.08	0	12	0	584.08	16	12	1.01	15	16	NaN	6.13	8	25	1.99	7
Experiment1	sub_15	Auditory	1	AABBAABBAABBAABB	657.91	1	11	0.083	718.48	16	12	0.9	6	6	NaN	3.61	4	32	1.99	8
Experiment1	sub_15	Auditory	1	AABBABABAABBABAB	966.9	2	10	0.167	1088.04	16	12	1.85	12	12	NaN	6.52	8	17	1.84	7
Experiment1	sub_15	Auditory	1	ABAABBABABAABBAB	797.36	1	11	0.083	857.94	16	12	1.85	13	15	NaN	7.01	8	16	1.84	7
Experiment1	sub_15	Auditory	1	ABABABABABABABAB	556.5	0	12	0	556.5	16	12	6.64	6	6	NaN	3.32	2	56	1	7
Experiment1	sub_15	Auditory	2	AAAAAAAABBBBBBBB	516.67	0	6	0	516.67	16	11.3	5.03	6	6	NaN	2.72	16	56	1.27	7
Experiment1	sub_15	Auditory	2	AAAABBABABAABBBB	589.83	0	6	0	589.83	16	12.3	0.96	17	19	NaN	6.76	16	22	1.99	8
Experiment1	sub_15	Auditory	2	AAAABBBBAAAABBBB	505.5	0	6	0	505.5	16	11.3	1.36	6	6	NaN	3.59	8	32	1.7	7
Experiment1	sub_15	Auditory	2	AAAABBBBAABBABAB	600.17	0	6	0	600.17	16	12.7	0.86	14	14	NaN	7.66	16	23	1.99	8
Experiment1	sub_15	Auditory	2	AAABBABBAAABBABB	599.83	0	6	0	599.83	16	11.3	1.01	15	16	NaN	6.13	8	25	1.99	7
Experiment1	sub_15	Auditory	2	AABBAABBAABBAABB	551.17	0	6	0	551.17	16	12.3	0.9	6	6	NaN	3.61	4	32	1.99	8
Experiment1	sub_15	Auditory	2	AABBABABAABBABAB	562.33	0	6	0	562.33	16	12.7	1.85	12	12	NaN	6.52	8	17	1.84	7
Experiment1	sub_15	Auditory	2	ABAAABBBBABBAAAB	561.83	0	6	0	561.83	16	11.7	1.01	23	27	NaN	8.48	16	20	1.99	8
Experiment1	sub_15	Auditory	2	ABAABBABABAABBAB	546	0	6	0	546	16	11.7	1.85	13	15	NaN	7.01	8	16	1.84	7
Experiment1	sub_15	Auditory	2	ABABABABABABABAB	579.17	0	6	0	579.17	16	12	6.64	6	6	NaN	3.32	2	56	1	7
Experiment1	sub_16	Auditory	1	AAAAAAAABBBBBBBB	663.25	4	8	0.333	763.3	16	12	5.03	6	6	NaN	2.72	16	56	1.27	7
Experiment1	sub_16	Auditory	1	AAAABBBBAAAABBBB	587.13	4	8	0.333	687.18	16	12	1.36	6	6	NaN	3.59	8	32	1.7	7
Experiment1	sub_16	Auditory	1	AAAABBBBAABBABAB	661.14	5	7	0.417	786.21	16	12	0.86	14	14	NaN	7.66	16	23	1.99	8
Experiment1	sub_16	Auditory	1	AAABBABBAAABBABB	716.3	2	10	0.167	766.33	16	12	1.01	15	16	NaN	6.13	8	25	1.99	7
Experiment1	sub_16	Auditory	1	AABBAABBAABBAABB	603.5	2	10	0.167	653.53	16	12	0.9	6	6	NaN	3.61	4	32	1.99	8
Experiment1	sub_16	Auditory	1	AABBABABAABBABAB	590	3	9	0.25	665.04	16	12	1.85	12	12	NaN	6.52	8	17	1.84	7
Experiment1	sub_16	Auditory	1	ABAAABBBBABBAAAB	842	11	1	0.917	1117.15	16	12	1.01	23	27	NaN	8.48	16	20	1.99	8
Experiment1	sub_16	Auditory	1	ABAABBABABAABBAB	707.8	7	5	0.583	882.89	16	12	1.85	13	15	NaN	7.01	8	16	1.84	7
Experiment1	sub_16	Auditory	1	ABABABABABABABAB	636.7	2	10	0.167	686.73	16	12	6.64	6	6	NaN	3.32	2	56	1	7
Experiment1	sub_16	Auditory	2	AAAAAAAABBBBBBBB	513.83	0	6	0	513.83	16	12	5.03	6	6	NaN	2.72	16	56	1.27	7
Experiment1	sub_16	Auditory	2	AAAABBABABAABBBB	694.4	1	5	0.167	744.43	16	11.7	0.96	17	19	NaN	6.76	16	22	1.99	8
Experiment1	sub_16	Auditory	2	AAAABBBBAAAABBBB	535.8	1	5	0.167	585.83	16	12.7	1.36	6	6	NaN	3.59	8	32	1.7	7
Experiment1	sub_16	Auditory	2	AAAABBBBAABBABAB	517.2	1	5	0.167	567.23	16	11.3	0.86	14	14	NaN	7.66	16	23	1.99	8
Experiment1	sub_16	Auditory	2	AAABBABBAAABBABB	616.33	0	6	0	616.33	16	12.3	1.01	15	16	NaN	6.13	8	25	1.99	7
Experiment1	sub_16	Auditory	2	AABBAABBAABBAABB	512.17	0	6	0	512.17	16	12	0.9	6	6	NaN	3.61	4	32	1.99	8
Experiment1	sub_16	Auditory	2	AABBABABAABBABAB	504.5	0	6	0	504.5	16	12	1.85	12	12	NaN	6.52	8	17	1.84	7
Experiment1	sub_16	Auditory	2	ABAAABBBBABBAAAB	541.5	0	6	0	541.5	16	12.7	1.01	23	27	NaN	8.48	16	20	1.99	8
Experiment1	sub_16	Auditory	2	ABAABBABABAABBAB	493.67	0	6	0	493.67	16	11.3	1.85	13	15	NaN	7.01	8	16	1.84	7
Experiment1	sub_16	Auditory	2	ABABABABABABABAB	559.5	0	6	0	559.5	16	11.7	6.64	6	6	NaN	3.32	2	56	1	7
Experiment1	sub_17	Auditory	1	AAAAAAAABBBBBBBB	563.56	3	9	0.25	830.39	16	12	5.03	6	6	NaN	2.72	16	56	1.27	7
Experiment1	sub_17	Auditory	1	AAAABBABABAABBBB	865	9	3	0.75	1665.49	16	12	0.96	17	19	NaN	6.76	16	22	1.99	8
Experiment1	sub_17	Auditory	1	AAAABBBBAAAABBBB	524.09	1	11	0.083	613.03	16	12	1.36	6	6	NaN	3.59	8	32	1.7	7
Experiment1	sub_17	Auditory	1	AAAABBBBAABBABAB	803	5	7	0.417	1247.72	16	12	0.86	14	14	NaN	7.66	16	23	1.99	8
Experiment1	sub_17	Auditory	1	AAABBABBAAABBABB	1452.33	9	3	0.75	2252.82	16	12	1.01	15	16	NaN	6.13	8	25	1.99	7
Experiment1	sub_17	Auditory	1	AABBAABBAABBAABB	507.82	1	11	0.083	596.76	16	12	0.9	6	6	NaN	3.61	4	32	1.99	8
Experiment1	sub_17	Auditory	1	AABBABABAABBABAB	505.91	1	11	0.083	594.85	16	12	1.85	12	12	NaN	6.52	8	17	1.84	7
Experiment1	sub_17	Auditory	1	ABAAABBBBABBAAAB	1308.5	10	2	0.833	2197.93	16	12	1.01	23	27	NaN	8.48	16	20	1.99	8
Experiment1	sub_17	Auditory	1	ABAABBABABAABBAB	712.71	5	7	0.417	1157.43	16	12	1.85	13	15	NaN	7.01	8	16	1.84	7
Experiment1	sub_17	Auditory	1	ABABABABABABABAB	512.09	1	11	0.083	601.03	16	12	6.64	6	6	NaN	3.32	2	56	1	7
Experiment1	sub_17	Auditory	2	AAAAAAAABBBBBBBB	414.83	0	6	0	414.83	16	11.3	5.03	6	6	NaN	2.72	16	56	1.27	7
Experiment1	sub_17	Auditory	2	AAAABBABABAABBBB	499	0	6	0	499	16	12	0.96	17	19	NaN	6.76	16	22	1.99	8
Experiment1	sub_17	Auditory	2	AAAABBBBAAAABBBB	455.67	0	6	0	455.67	16	11.7	1.36	6	6	NaN	3.59	8	32	1.7	7
Experiment1	sub_17	Auditory	2	AAAABBBBAABBABAB	441.17	0	6	0	441.17	16	11.3	0.86	14	14	NaN	7.66	16	23	1.99	8
Experiment1	sub_17	Auditory	2	AAABBABBAAABBABB	512.5	0	6	0	512.5	16	12.7	1.01	15	16	NaN	6.13	8	25	1.99	7
Experiment1	sub_17	Auditory	2	AABBAABBAABBAABB	430.5	0	6	0	430.5	16	11.7	0.9	6	6	NaN	3.61	4	32	1.99	8
Experiment1	sub_17	Auditory	2	AABBABABAABBABAB	459	1	5	0.167	636.89	16	12	1.85	12	12	NaN	6.52	8	17	1.84	7
Experiment1	sub_17	Auditory	2	ABAAABBBBABBAAAB	509.2	1	5	0.167	687.09	16	11.7	1.01	23	27	NaN	8.48	16	20	1.99	8
Experiment1	sub_17	Auditory	2	ABAABBABABAABBAB	486.2	1	5	0.167	664.09	16	12	1.85	13	15	NaN	7.01	8	16	1.84	7
Experiment1	sub_17	Auditory	2	ABABABABABABABAB	442.33	0	6	0	442.33	16	12.7	6.64	6	6	NaN	3.32	2	56	1	7
Experiment1	sub_18	Auditory	1	AAAAAAAABBBBBBBB	529.8	2	10	0.167	742.27	16	12	5.03	6	6	NaN	2.72	16	56	1.27	7
Experiment1	sub_18	Auditory	1	AAAABBABABAABBBB	721	4	8	0.333	1145.94	16	12	0.96	17	19	NaN	6.76	16	22	1.99	8
Experiment1	sub_18	Auditory	1	AAAABBBBAAAABBBB	660.45	1	11	0.083	766.69	16	12	1.36	6	6	NaN	3.59	8	32	1.7	7
Experiment1	sub_18	Auditory	1	AAAABBBBAABBABAB	597.63	4	8	0.333	1022.57	16	12	0.86	14	14	NaN	7.66	16	23	1.99	8
Experiment1	sub_18	Auditory	1	AAABBABBAAABBABB	681.36	1	11	0.083	787.6	16	12	1.01	15	16	NaN	6.13	8	25	1.99	7
Experiment1	sub_18	Auditory	1	AABBAABBAABBAABB	714.42	0	12	0	714.42	16	12	0.9	6	6	NaN	3.61	4	32	1.99	8
Experiment1	sub_18	Auditory	1	AABBABABAABBABAB	559.82	1	11	0.083	666.05	16	12	1.85	12	12	NaN	6.52	8	17	1.84	7
Experiment1	sub_18	Auditory	1	ABAAABBBBABBAAAB	1126.5	4	8	0.333	1551.44	16	12	1.01	23	27	NaN	8.48	16	20	1.99	8
Experiment1	sub_18	Auditory	1	ABAABBABABAABBAB	619.3	2	10	0.167	831.77	16	12	1.85	13	15	NaN	7.01	8	16	1.84	7
Experiment1	sub_18	Auditory	1	ABABABABABABABAB	623.6	2	10	0.167	836.07	16	12	6.64	6	6	NaN	3.32	2	56	1	7
Experiment1	sub_18	Auditory	2	AAAAAAAABBBBBBBB	455.33	0	6	0	455.33	16	11.3	5.03	6	6	NaN	2.72	16	56	1.27	7
Experiment1	sub_18	Auditory	2	AAAABBABABAABBBB	579.83	0	6	0	579.83	16	11.7	0.96	17	19	NaN	6.76	16	22	1.99	8
Experiment1	sub_18	Auditory	2	AAAABBBBAAAABBBB	453.33	0	6	0	453.33	16	11.7	1.36	6	6	NaN	3.59	8	32	1.7	7
Experiment1	sub_18	Auditory	2	AAAABBBBAABBABAB	472	0	6	0	472	16	12	0.86	14	14	NaN	7.66	16	23	1.99	8
Experiment1	sub_18	Auditory	2	AAABBABBAAABBABB	560.5	0	6	0	560.5	16	12	1.01	15	16	NaN	6.13	8	25	1.99	7
Experiment1	sub_18	Auditory	2	AABBAABBAABBAABB	538.33	0	6	0	538.33	16	12.7	0.9	6	6	NaN	3.61	4	32	1.99	8
Experiment1	sub_18	Auditory	2	AABBABABAABBABAB	526	0	6	0	526	16	12.3	1.85	12	12	NaN	6.52	8	17	1.84	7
Experiment1	sub_18	Auditory	2	ABAAABBBBABBAAAB	547	1	5	0.167	759.47	16	12.3	1.01	23	27	NaN	8.48	16	20	1.99	8
Experiment1	sub_18	Auditory	2	ABAABBABABAABBAB	678.2	1	5	0.167	890.67	16	11.3	1.85	13	15	NaN	7.01	8	16	1.84	7
Experiment1	sub_18	Auditory	2	ABABABABABABABAB	555.6	1	5	0.167	768.07	16	12.3	6.64	6	6	NaN	3.32	2	56	1	7
Experiment1	sub_19	Auditory	1	AAAAAAAABBBBBBBB	574.67	0	12	0	574.67	16	12	5.03	6	6	NaN	2.72	16	56	1.27	7
Experiment1	sub_19	Auditory	1	AAAABBABABAABBBB	823.8	2	10	0.167	964.5	16	12	0.96	17	19	NaN	6.76	16	22	1.99	8
Experiment1	sub_19	Auditory	1	AAAABBBBAAAABBBB	506.82	1	11	0.083	577.17	16	12	1.36	6	6	NaN	3.59	8	32	1.7	7
Experiment1	sub_19	Auditory	1	AAAABBBBAABBABAB	929.4	2	10	0.167	1070.1	16	12	0.86	14	14	NaN	7.66	16	23	1.99	8
Experiment1	sub_19	Auditory	1	AAABBABBAAABBABB	1000.67	3	9	0.25	1211.72	16	12	1.01	15	16	NaN	6.13	8	25	1.99	7
Experiment1	sub_19	Auditory	1	AABBAABBAABBAABB	592	1	11	0.083	662.35	16	12	0.9	6	6	NaN	3.61	4	32	1.99	8
Experiment1	sub_19	Auditory	1	AABBABABAABBABAB	741.14	5	7	0.417	1092.89	16	12	1.85	12	12	NaN	6.52	8	17	1.84	7
Experiment1	sub_19	Auditory	1	ABAAABBBBABBAAAB	747	9	3	0.75	1380.15	16	12	1.01	23	27	NaN	8.48	16	20	1.99	8
Experiment1	sub_19	Auditory	1	ABAABBABABAABBAB	797.25	4	8	0.333	1078.65	16	12	1.85	13	15	NaN	7.01	8	16	1.84	7
Experiment1	sub_19	Auditory	1	ABABABABABABABAB	492.55	1	11	0.083	562.9	16	12	6.64	6	6	NaN	3.32	2	56	1	7
Experiment1	sub_19	Auditory	2	AAAAAAAABBBBBBBB	505.83	0	6	0	505.83	16	12.7	5.03	6	6	NaN	2.72	16	56	1.27	7
Experiment1	sub_19	Auditory	2	AAAABBABABAABBBB	482.5	0	6	0	482.5	16	12.3	0.96	17	19	NaN	6.76	16	22	1.99	8
Experiment1	sub_19	Auditory	2	AAAABBBBAAAABBBB	449.67	0	6	0	449.67	16	11.7	1.36	6	6	NaN	3.59	8	32	1.7	7
Experiment1	sub_19	Auditory	2	AAAABBBBAABBABAB	769.4	1	5	0.167	910.1	16	12.7	0.86	14	14	NaN	7.66	16	23	1.99	8
Experiment1	sub_19	Auditory	2	AAABBABBAAABBABB	504.5	0	6	0	504.5	16	12	1.01	15	16	NaN	6.13	8	25	1.99	7
Experiment1	sub_19	Auditory	2	AABBAABBAABBAABB	502.67	0	6	0	502.67	16	12	0.9	6	6	NaN	3.61	4	32	1.99	8
Experiment1	sub_19	Auditory	2	AABBABABAABBABAB	583.4	1	5	0.167	724.1	16	12.7	1.85	12	12	NaN	6.52	8	17	1.84	7
Experiment1	sub_19	Auditory	2	ABAAABBBBABBAAAB	609	2	4	0.333	890.4	16	12	1.01	23	27	NaN	8.48	16	20	1.99	8
Experiment1	sub_19	Auditory	2	ABAABBABABAABBAB	567.83	0	6	0	567.83	16	12.3	1.85	13	15	NaN	7.01	8	16	1.84	7
Experiment1	sub_19	Auditory	2	ABABABABABABABAB	442	0	6	0	442	16	11.3	6.64	6	6	NaN	3.32	2	56	1	7
Experiment1	sub_20	Auditory	1	AAAAAAAABBBBBBBB	527.1	2	10	0.167	728.18	16	12	5.03	6	6	NaN	2.72	16	56	1.27	7
Experiment1	sub_20	Auditory	1	AAAABBABABAABBBB	797.4	2	10	0.167	998.48	16	12	0.96	17	19	NaN	6.76	16	22	1.99	8
Experiment1	sub_20	Auditory	1	AAAABBBBAAAABBBB	526.64	1	11	0.083	627.17	16	12	1.36	6	6	NaN	3.59	8	32	1.7	7
Experiment1	sub_20	Auditory	1	AAAABBBBAABBABAB	595.18	1	11	0.083	695.72	16	12	0.86	14	14	NaN	7.66	16	23	1.99	8
Experiment1	sub_20	Auditory	1	AAABBABBAAABBABB	596.8	2	10	0.167	797.88	16	12	1.01	15	16	NaN	6.13	8	25	1.99	7
Experiment1	sub_20	Auditory	1	AABBAABBAABBAABB	553	4	8	0.333	955.15	16	12	0.9	6	6	NaN	3.61	4	32	1.99	8
Experiment1	sub_20	Auditory	1	AABBABABAABBABAB	506.82	1	11	0.083	607.36	16	12	1.85	12	12	NaN	6.52	8	17	1.84	7
Experiment1	sub_20	Auditory	1	ABAAABBBBABBAAAB	855.6	2	10	0.167	1056.68	16	12	1.01	23	27	NaN	8.48	16	20	1.99	8
Experiment1	sub_20	Auditory	1	ABAABBABABAABBAB	577.33	0	12	0	577.33	16	12	1.85	13	15	NaN	7.01	8	16	1.84	7
Experiment1	sub_20	Auditory	1	ABABABABABABABAB	516.09	1	11	0.083	616.63	16	12	6.64	6	6	NaN	3.32	2	56	1	7
Experiment1	sub_20	Auditory	2	AAAAAAAABBBBBBBB	500.83	0	6	0	500.83	16	12	5.03	6	6	NaN	2.72	16	56	1.27	7
Experiment1	sub_20	Auditory	2	AAAABBABABAABBBB	583.33	0	6	0	583.33	16	12	0.96	17	19	NaN	6.76	16	22	1.99	8
Experiment1	sub_20	Auditory	2	AAAABBBBAAAABBBB	432.67	0	6	0	432.67	16	12.7	1.36	6	6	NaN	3.59	8	32	1.7	7
Experiment1	sub_20	Auditory	2	AAAABBBBAABBABAB	466.17	0	6	0	466.17	16	12.7	0.86	14	14	NaN	7.66	16	23	1.99	8
Experiment1	sub_20	Auditory	2	AAABBABBAAABBABB	436.67	0	6	0	436.67	16	11.3	1.01	15	16	NaN	6.13	8	25	1.99	7
Experiment1	sub_20	Auditory	2	AABBAABBAABBAABB	479.4	1	5	0.167	680.48	16	12	0.9	6	6	NaN	3.61	4	32	1.99	8
Experiment1	sub_20	Auditory	2	AABBABABAABBABAB	521	0	6	0	521	16	11.7	1.85	12	12	NaN	6.52	8	17	1.84	7
Experiment1	sub_20	Auditory	2	ABAAABBBBABBAAAB	613.5	0	6	0	613.5	16	11.7	1.01	23	27	NaN	8.48	16	20	1.99	8
Experiment1	sub_20	Auditory	2	ABAABBABABAABBAB	483.33	0	6	0	483.33	16	12	1.85	13	15	NaN	7.01	8	16	1.84	7
Experiment1	sub_20	Auditory	2	ABABABABABABABAB	478.4	1	5	0.167	679.48	16	11.3	6.64	6	6	NaN	3.32	2	56	1	7
Experiment1	sub_21	Auditory	1	AAAAAAAABBBBBBBB	541.55	1	11	0.083	625.02	16	12	5.03	6	6	NaN	2.72	16	56	1.27	7
Experiment1	sub_21	Auditory	1	AAAABBABABAABBBB	686.88	4	8	0.333	1020.78	16	12	0.96	17	19	NaN	6.76	16	22	1.99	8
Experiment1	sub_21	Auditory	1	AAAABBBBAAAABBBB	568.36	1	11	0.083	651.84	16	12	1.36	6	6	NaN	3.59	8	32	1.7	7
Experiment1	sub_21	Auditory	1	AAAABBBBAABBABAB	499	3	9	0.25	749.43	16	12	0.86	14	14	NaN	7.66	16	23	1.99	8
Experiment1	sub_21	Auditory	1	AAABBABBAAABBABB	487.75	4	8	0.333	821.65	16	12	1.01	15	16	NaN	6.13	8	25	1.99	7
Experiment1	sub_21	Auditory	1	AABBAABBAABBAABB	553.92	0	12	0	553.92	16	12	0.9	6	6	NaN	3.61	4	32	1.99	8
Experiment1	sub_21	Auditory	1	AABBABABAABBABAB	534.58	0	12	0	534.58	16	12	1.85	12	12	NaN	6.52	8	17	1.84	7
Experiment1	sub_21	Auditory	1	ABAAABBBBABBAAAB	1048.67	6	6	0.5	1549.52	16	12	1.01	23	27	NaN	8.48	16	20	1.99	8
Experiment1	sub_21	Auditory	1	ABAABBABABAABBAB	559.7	2	10	0.167	726.65	16	12	1.85	13	15	NaN	7.01	8	16	1.84	7
Experiment1	sub_21	Auditory	1	ABABABABABABABAB	452.73	1	11	0.083	536.2	16	12	6.64	6	6	NaN	3.32	2	56	1	7
Experiment1	sub_21	Auditory	2	AAAAAAAABBBBBBBB	396.83	0	6	0	396.83	16	12.7	5.03	6	6	NaN	2.72	16	56	1.27	7
Experiment1	sub_21	Auditory	2	AAAABBABABAABBBB	389.6	1	5	0.167	556.55	16	12.3	0.96	17	19	NaN	6.76	16	22	1.99	8
Experiment1	sub_21	Auditory	2	AAAABBBBAAAABBBB	418.5	0	6	0	418.5	16	12.3	1.36	6	6	NaN	3.59	8	32	1.7	7
Experiment1	sub_21	Auditory	2	AAAABBBBAABBABAB	427.33	0	6	0	427.33	16	12.3	0.86	14	14	NaN	7.66	16	23	1.99	8
Experiment1	sub_21	Auditory	2	AAABBABBAAABBABB	472.83	0	6	0	472.83	16	11.7	1.01	15	16	NaN	6.13	8	25	1.99	7
Experiment1	sub_21	Auditory	2	AABBAABBAABBAABB	367.17	0	6	0	367.17	16	12.3	0.9	6	6	NaN	3.61	4	32	1.99	8
Experiment1	sub_21	Auditory	2	AABBABABAABBABAB	466.83	0	6	0	466.83	16	12	1.85	12	12	NaN	6.52	8	17	1.84	7
Experiment1	sub_21	Auditory	2	ABAAABBBBABBAAAB	485.83	0	6	0	485.83	16	11.3	1.01	23	27	NaN	8.48	16	20	1.99	8
Experiment1	sub_21	Auditory	2	ABAABBABABAABBAB	498.33	0	6	0	498.33	16	12	1.85	13	15	NaN	7.01	8	16	1.84	7
Experiment1	sub_21	Auditory	2	ABABABABABABABAB	471.67	0	6	0	471.67	16	12.3	6.64	6	6	NaN	3.32	2	56	1	7
Experiment1	sub_22	Auditory	1	AAAAAAAABBBBBBBB	564.3	2	10	0.167	689.29	16	12	5.03	6	6	NaN	2.72	16	56	1.27	7
Experiment1	sub_22	Auditory	1	AAAABBABABAABBBB	624.57	5	7	0.417	937.03	16	12	0.96	17	19	NaN	6.76	16	22	1.99	8
Experiment1	sub_22	Auditory	1	AAAABBBBAAAABBBB	464.36	1	11	0.083	526.86	16	12	1.36	6	6	NaN	3.59	8	32	1.7	7
Experiment1	sub_22	Auditory	1	AAAABBBBAABBABAB	492.27	1	11	0.083	554.77	16	12	0.86	14	14	NaN	7.66	16	23	1.99	8
Experiment1	sub_22	Auditory	1	AAABBABBAAABBABB	509.42	0	12	0	509.42	16	12	1.01	15	16	NaN	6.13	8	25	1.99	7
Experiment1	sub_22	Auditory	1	AABBAABBAABBAABB	463.67	0	12	0	463.67	16	12	0.9	6	6	NaN	3.61	4	32	1.99	8
Experiment1	sub_22	Auditory	1	AABBABABAABBABAB	614.55	1	11	0.083	677.04	16	12	1.85	12	12	NaN	6.52	8	17	1.84	7
Experiment1	sub_22	Auditory	1	ABAAABBBBABBAAAB	1080.33	9	3	0.75	1642.77	16	12	1.01	23	27	NaN	8.48	16	20	1.99	8
Experiment1	sub_22	Auditory	1	ABAABBABABAABBAB	571.43	5	7	0.417	883.89	16	12	1.85	13	15	NaN	7.01	8	16	1.84	7
Experiment1	sub_22	Auditory	1	ABABABABABABABAB	493.67	0	12	0	493.67	16	12	6.64	6	6	NaN	3.32	2	56	1	7
Experiment1	sub_22	Auditory	2	AAAAAAAABBBBBBBB	701.33	0	6	0	701.33	16	11.7	5.03	6	6	NaN	2.72	16	56	1.27	7
Experiment1	sub_22	Auditory	2	AAAABBABABAABBBB	409.8	1	5	0.167	534.79	16	11.7	0.96	17	19	NaN	6.76	16	22	1.99	8
Experiment1	sub_22	Auditory	2	AAAABBBBAAAABBBB	432.33	0	6	0	432.33	16	11.7	1.36	6	6	NaN	3.59	8	32	1.7	7
Experiment1	sub_22	Auditory	2	AAAABBBBAABBABAB	433.17	0	6	0	433.17	16	11.7	0.86	14	14	NaN	7.66	16	23	1.99	8
Experiment1	sub_22	Auditory	2	AAABBABBAAABBABB	394.33	0	6	0	394.33	16	12	1.01	15	16	NaN	6.13	8	25	1.99	7
Experiment1	sub_22	Auditory	2	AABBAABBAABBAABB	456.83	0	6	0	456.83	16	12	0.9	6	6	NaN	3.61	4	32	1.99	8
Experiment1	sub_22	Auditory	2	AABBABABAABBABAB	519.5	0	6	0	519.5	16	12.3	1.85	12	12	NaN	6.52	8	17	1.84	7
Experiment1	sub_22	Auditory	2	ABAAABBBBABBAAAB	617	0	6	0	617	16	12	1.01	23	27	NaN	8.48	16	20	1.99	8
Experiment1	sub_22	Auditory	2	ABAABBABABAABBAB	678	0	6	0	678	16	11.7	1.85	13	15	NaN	7.01	8	16	1.84	7
Experiment1	sub_22	Auditory	2	ABABABABABABABAB	417.83	0	6	0	417.83	16	12.3	6.64	6	6	NaN	3.32	2	56	1	7
Experiment1	sub_23	Auditory	1	AAAAAAAABBBBBBBB	623	1	11	0.083	709.35	16	12	5.03	6	6	NaN	2.72	16	56	1.27	7
Experiment1	sub_23	Auditory	1	AAAABBABABAABBBB	715.5	8	4	0.667	1406.32	16	12	0.96	17	19	NaN	6.76	16	22	1.99	8
Experiment1	sub_23	Auditory	1	AAAABBBBAAAABBBB	500.36	1	11	0.083	586.72	16	12	1.36	6	6	NaN	3.59	8	32	1.7	7
Experiment1	sub_23	Auditory	1	AAAABBBBAABBABAB	860.42	0	12	0	860.42	16	12	0.86	14	14	NaN	7.66	16	23	1.99	8
Experiment1	sub_23	Auditory	1	AAABBABBAAABBABB	1163.5	6	6	0.5	1681.61	16	12	1.01	15	16	NaN	6.13	8	25	1.99	7
Experiment1	sub_23	Auditory	1	AABBAABBAABBAABB	560.83	0	12	0	560.83	16	12	0.9	6	6	NaN	3.61	4	32	1.99	8
Experiment1	sub_23	Auditory	1	AABBABABAABBABAB	582	1	11	0.083	668.35	16	12	1.85	12	12	NaN	6.52	8	17	1.84	7
Experiment1	sub_23	Auditory	1	ABAAABBBBABBAAAB	1154.33	6	6	0.5	1672.45	16	12	1.01	23	27	NaN	8.48	16	20	1.99	8
Experiment1	sub_23	Auditory	1	ABAABBABABAABBAB	654.56	3	9	0.25	913.61	16	12	1.85	13	15	NaN	7.01	8	16	1.84	7
Experiment1	sub_23	Auditory	1	ABABABABABABABAB	509.3	2	10	0.167	682	16	12	6.64	6	6	NaN	3.32	2	56	1	7
Experiment1	sub_23	Auditory	2	AAAAAAAABBBBBBBB	462	0	6	0	462	16	12.7	5.03	6	6	NaN	2.72	16	56	1.27	7
Experiment1	sub_23	Auditory	2	AAAABBABABAABBBB	617	1	5	0.167	789.7	16	11.7	0.96	17	19	NaN	6.76	16	22	1.99	8
Experiment1	sub_23	Auditory	2	AAAABBBBAAAABBBB	491.8	1	5	0.167	664.5	16	12	1.36	6	6	NaN	3.59	8	32	1.7	7
Experiment1	sub_23	Auditory	2	AAAABBBBAABBABAB	525.17	0	6	0	525.17	16	12.3	0.86	14	14	NaN	7.66	16	23	1.99	8
Experiment1	sub_23	Auditory	2	AAABBABBAAABBABB	537.33	0	6	0	537.33	16	12	1.01	15	16	NaN	6.13	8	25	1.99	7
Experiment1	sub_23	Auditory	2	AABBAABBAABBAABB	506.33	0	6	0	506.33	16	12	0.9	6	6	NaN	3.61	4	32	1.99	8
Experiment1	sub_23	Auditory	2	AABBABABAABBABAB	776	0	6	0	776	16	12	1.85	12	12	NaN	6.52	8	17	1.84	7
Experiment1	sub_23	Auditory	2	ABAAABBBBABBAAAB	704.2	1	5	0.167	876.9	16	11.7	1.01	23	27	NaN	8.48	16	20	1.99	8
Experiment1	sub_23	Auditory	2	ABAABBABABAABBAB	563.83	0	6	0	563.83	16	11.3	1.85	13	15	NaN	7.01	8	16	1.84	7
Experiment1	sub_23	Auditory	2	ABABABABABABABAB	449.17	0	6	0	449.17	16	12.7	6.64	6	6	NaN	3.32	2	56	1	7
Experiment1	sub_24	Auditory	1	AAAAAAAABBBBBBBB	589.82	1	11	0.083	724.95	16	12	5.03	6	6	NaN	2.72	16	56	1.27	7
Experiment1	sub_24	Auditory	1	AAAABBABABAABBBB	702.33	6	6	0.5	1513.1	16	12	0.96	17	19	NaN	6.76	16	22	1.99	8
Experiment1	sub_24	Auditory	1	AAAABBBBAAAABBBB	468.5	2	10	0.167	738.75	16	12	1.36	6	6	NaN	3.59	8	32	1.7	7
Experiment1	sub_24	Auditory	1	AAAABBBBAABBABAB	750.91	1	11	0.083	886.04	16	12	0.86	14	14	NaN	7.66	16	23	1.99	8
Experiment1	sub_24	Auditory	1	AAABBABBAAABBABB	916.2	7	5	0.583	1862.09	16	12	1.01	15	16	NaN	6.13	8	25	1.99	7
Experiment1	sub_24	Auditory	1	AABBAABBAABBAABB	509.67	3	9	0.25	915.05	16	12	0.9	6	6	NaN	3.61	4	32	1.99	8
Experiment1	sub_24	Auditory	1	AABBABABAABBABAB	526.33	3	9	0.25	931.71	16	12	1.85	12	12	NaN	6.52	8	17	1.84	7
Experiment1	sub_24	Auditory	1	ABAAABBBBABBAAAB	1789.8	7	5	0.583	2735.69	16	12	1.01	23	27	NaN	8.48	16	20	1.99	8
Experiment1	sub_24	Auditory	1	ABAABBABABAABBAB	726.67	3	9	0.25	1132.05	16	12	1.85	13	15	NaN	7.01	8	16	1.84	7
Experiment1	sub_24	Auditory	1	ABABABABABABABAB	537.91	1	11	0.083	673.04	16	12	6.64	6	6	NaN	3.32	2	56	1	7
Experiment1	sub_24	Auditory	2	AAAAAAAABBBBBBBB	483.33	0	6	0	483.33	16	12.3	5.03	6	6	NaN	2.72	16	56	1.27	7
Experiment1	sub_24	Auditory	2	AAAABBABABAABBBB	465.5	0	6	0	465.5	16	12	0.96	17	19	NaN	6.76	16	22	1.99	8
Experiment1	sub_24	Auditory	2	AAAABBBBAAAABBBB	394.5	0	6	0	394.5	16	12.3	1.36	6	6	NaN	3.59	8	32	1.7	7
Experiment1	sub_24	Auditory	2	AAAABBBBAABBABAB	650	1	5	0.167	920.25	16	12.7	0.86	14	14	NaN	7.66	16	23	1.99	8
Experiment1	sub_24	Auditory	2	AAABBABBAAABBABB	538.83	0	6	0	538.83	16	12.7	1.01	15	16	NaN	6.13	8	25	1.99	7
Experiment1	sub_24	Auditory	2	AABBAABBAABBAABB	461.33	0	6	0	461.33	16	12	0.9	6	6	NaN	3.61	4	32	1.99	8
Experiment1	sub_24	Auditory	2	AABBABABAABBABAB	419.83	0	6	0	419.83	16	11.3	1.85	12	12	NaN	6.52	8	17	1.84	7
Experiment1	sub_24	Auditory	2	ABAAABBBBABBAAAB	601.17	0	6	0	601.17	16	11.3	1.01	23	27	NaN	8.48	16	20	1.99	8
Experiment1	sub_24	Auditory	2	ABAABBABABAABBAB	496.17	0	6	0	496.17	16	12	1.85	13	15	NaN	7.01	8	16	1.84	7
Experiment1	sub_24	Auditory	2	ABABABABABABABAB	464	0	6	0	464	16	12.3	6.64	6	6	NaN	3.32	2	56	1	7
Experiment1	sub_25	Auditory	1	AAAAAAAABBBBBBBB	540	4	8	0.333	894.13	16	12	5.03	6	6	NaN	2.72	16	56	1.27	7
Experiment1	sub_25	Auditory	1	AAAABBABABAABBBB	942.17	6	6	0.5	1473.36	16	12	0.96	17	19	NaN	6.76	16	22	1.99	8
Experiment1	sub_25	Auditory	1	AAAABBBBAAAABBBB	638.3	2	10	0.167	815.36	16	12	1.36	6	6	NaN	3.59	8	32	1.7	7
Experiment1	sub_25	Auditory	1	AAAABBBBAABBABAB	1144	7	5	0.583	1763.72	16	12	0.86	14	14	NaN	7.66	16	23	1.99	8
Experiment1	sub_25	Auditory	1	AAABBABBAAABBABB	805.6	7	5	0.583	1425.32	16	12	1.01	15	16	NaN	6.13	8	25	1.99	7
Experiment1	sub_25	Auditory	1	AABBAABBAABBAABB	510	0	12	0	510	16	12	0.9	6	6	NaN	3.61	4	32	1.99	8
Experiment1	sub_25	Auditory	1	AABBABABAABBABAB	974.25	8	4	0.667	1682.5	16	12	1.85	12	12	NaN	6.52	8	17	1.84	7
Experiment1	sub_25	Auditory	1	ABAAABBBBABBAAAB	1229	8	4	0.667	1937.25	16	12	1.01	23	27	NaN	8.48	16	20	1.99	8
Experiment1	sub_25	Auditory	1	ABAABBABABAABBAB	1124.38	4	8	0.333	1478.5	16	12	1.85	13	15	NaN	7.01	8	16	1.84	7
Experiment1	sub_25	Auditory	1	ABABABABABABABAB	601.25	4	8	0.333	955.38	16	12	6.64	6	6	NaN	3.32	2	56	1	7
Experiment1	sub_25	Auditory	2	AAAAAAAABBBBBBBB	505.83	0	6	0	505.83	16	12	5.03	6	6	NaN	2.72	16	56	1.27	7
Experiment1	sub_25	Auditory	2	AAAABBABABAABBBB	721.5	0	6	0	721.5	16	11.3	0.96	17	19	NaN	6.76	16	22	1.99	8
Experiment1	sub_25	Auditory	2	AAAABBBBAAAABBBB	507	0	6	0	507	16	11.3	1.36	6	6	NaN	3.59	8	32	1.7	7
Experiment1	sub_25	Auditory	2	AAAABBBBAABBABAB	671.4	1	5	0.167	848.46	16	11.3	0.86	14	14	NaN	7.66	16	23	1.99	8
Experiment1	sub_25	Auditory	2	AAABBABBAAABBABB	435	2	4	0.333	789.13	16	12.3	1.01	15	16	NaN	6.13	8	25	1.99	7
Experiment1	sub_25	Auditory	2	AABBAABBAABBAABB	453	0	6	0	453	16	12	0.9	6	6	NaN	3.61	4	32	1.99	8
Experiment1	sub_25	Auditory	2	AABBABABAABBABAB	438.5	0	6	0	438.5	16	11.3	1.85	12	12	NaN	6.52	8	17	1.84	7
Experiment1	sub_25	Auditory	2	ABAAABBBBABBAAAB	555.17	0	6	0	555.17	16	12	1.01	23	27	NaN	8.48	16	20	1.99	8
Experiment1	sub_25	Auditory	2	ABAABBABABAABBAB	535	0	6	0	535	16	12.7	1.85	13	15	NaN	7.01	8	16	1.84	7
Experiment1	sub_25	Auditory	2	ABABABABABABABAB	491.8	1	5	0.167	668.86	16	12	6.64	6	6	NaN	3.32	2	56	1	7
Experiment2	sub_26	Auditory	1	AAAAAABBBBBB	567.22	3	9	0.25	799.92	12	9.5	5.58	6	6	31.42	2.73	12	30	1.33	6
Experiment2	sub_26	Auditory	1	AAABBABAABBB	852.27	1	11	0.083	929.84	12	9.5	1.06	14	19	NaN	5.54	12	12	1.99	6
Experiment2	sub_26	Auditory	1	AAABBBAAABBB	580.64	1	11	0.083	658.2	12	9.5	1.45	6	6	33.16	5.73	6	18	1.82	6
Experiment2	sub_26	Auditory	1	AAABBBAABBAB	666.42	0	12	0	666.42	12	9.5	0.97	14	14	34.74	6.43	12	14	1.99	6
Experiment2	sub_26	Auditory	1	AABBAABABABB	802.4	7	5	0.583	1345.35	12	9.5	1.36	11	13	34.67	5.29	12	13	1.94	6
Experiment2	sub_26	Auditory	1	AABBAABBABAB	513.82	1	11	0.083	591.38	12	9.5	1.36	9	9	32.69	5.47	12	14	1.94	6
Experiment2	sub_26	Auditory	1	AABBABAABBAB	1331.67	9	3	0.75	2029.75	12	9.5	1.19	12	12	33.98	6.62	6	10	1.94	5
Experiment2	sub_26	Auditory	1	AABBABBAAABB	844.67	6	6	0.5	1310.06	12	9.5	1.06	16	21	32.76	4.98	12	15	1.99	5
Experiment2	sub_26	Auditory	1	ABAAAABBABBB	744.25	8	4	0.667	1364.77	12	9.5	1.12	18	20	34.11	5.35	12	15	1.99	6
Experiment2	sub_26	Auditory	1	ABBAABABBAAB	522.92	0	12	0	522.92	12	9.5	1.19	8	12	31.42	6.01	6	10	1.94	6
Experiment2	sub_26	Auditory	1	ABBABBAAAABB	782	4	8	0.333	1092.26	12	9.5	1.01	13	18	33.85	5.36	12	16	1.99	6
Experiment2	sub_26	Auditory	1	ABBBBAABAAAB	1080.57	5	7	0.417	1468.4	12	9.5	0.96	19	20	32.89	6.24	12	15	1.99	6
Experiment2	sub_26	Auditory	2	AAAAAABBBBBB	496.67	0	6	0	496.67	12	9.5	5.58	6	6	31.42	2.73	12	30	1.33	6
Experiment2	sub_26	Auditory	2	AAABBABAABBB	409.17	0	6	0	409.17	12	9.5	1.06	14	19	NaN	5.54	12	12	1.99	6
Experiment2	sub_26	Auditory	2	AAABBBAAABBB	446	0	6	0	446	12	9.5	1.45	6	6	33.16	5.73	6	18	1.82	6
Experiment2	sub_26	Auditory	2	AAABBBAABBAB	497.83	0	6	0	497.83	12	9.5	0.97	14	14	34.74	6.43	12	14	1.99	6
Experiment2	sub_26	Auditory	2	AABBAABABABB	631.67	3	3	0.5	1097.06	12	9.5	1.36	11	13	34.67	5.29	12	13	1.94	6
Experiment2	sub_26	Auditory	2	AABBAABBABAB	435.83	0	6	0	435.83	12	9.5	1.36	9	9	32.69	5.47	12	14	1.94	6
Experiment2	sub_26	Auditory	2	AABBABAABBAB	490.17	0	6	0	490.17	12	9.5	1.19	12	12	33.98	6.62	6	10	1.94	5
Experiment2	sub_26	Auditory	2	AABBABBAAABB	577.2	1	5	0.167	732.33	12	9.5	1.06	16	21	32.76	4.98	12	15	1.99	5
Experiment2	sub_26	Auditory	2	ABAAAABBABBB	528	0	6	0	528	12	9.5	1.12	18	20	34.11	5.35	12	15	1.99	6
Experiment2	sub_26	Auditory	2	ABBAABABBAAB	384.6	1	5	0.167	539.73	12	9.5	1.19	8	12	31.42	6.01	6	10	1.94	6
Experiment2	sub_26	Auditory	2	ABBABBAAAABB	628	1	5	0.167	783.13	12	9.5	1.01	13	18	33.85	5.36	12	16	1.99	6
Experiment2	sub_26	Auditory	2	ABBBBAABAAAB	627.8	1	5	0.167	782.93	12	9.5	0.96	19	20	32.89	6.24	12	15	1.99	6
Experiment2	sub_27	Auditory	1	AAAAAABBBBBB	404.09	1	11	0.083	532.13	12	9.5	5.58	6	6	31.42	2.73	12	30	1.33	6
Experiment2	sub_27	Auditory	1	AAABBABAABBB	620.8	2	10	0.167	876.88	12	9.5	1.06	14	19	NaN	5.54	12	12	1.99	6
Experiment2	sub_27	Auditory	1	AAABBBAAABBB	468.33	0	12	0	468.33	12	9.5	1.45	6	6	33.16	5.73	6	18	1.82	6
Experiment2	sub_27	Auditory	1	AAABBBAABBAB	483	1	11	0.083	611.04	12	9.5	0.97	14	14	34.74	6.43	12	14	1.99	6
Experiment2	sub_27	Auditory	1	AABBAABABABB	443.91	1	11	0.083	571.95	12	9.5	1.36	11	13	34.67	5.29	12	13	1.94	6
Experiment2	sub_27	Auditory	1	AABBAABBABAB	498.5	0	12	0	498.5	12	9.5	1.36	9	9	32.69	5.47	12	14	1.94	6
Experiment2	sub_27	Auditory	1	AABBABAABBAB	504.27	1	11	0.083	632.32	12	9.5	1.19	12	12	33.98	6.62	6	10	1.94	5
Experiment2	sub_27	Auditory	1	AABBABBAAABB	594.27	1	11	0.083	722.32	12	9.5	1.06	16	21	32.76	4.98	12	15	1.99	5
Experiment2	sub_27	Auditory	1	ABAAAABBABBB	618.5	2	10	0.167	874.58	12	9.5	1.12	18	20	34.11	5.35	12	15	1.99	6
Experiment2	sub_27	Auditory	1	ABBAABABBAAB	730	1	11	0.083	858.04	12	9.5	1.19	8	12	31.42	6.01	6	10	1.94	6
Experiment2	sub_27	Auditory	1	ABBABBAAAABB	409.33	0	12	0	409.33	12	9.5	1.01	13	18	33.85	5.36	12	16	1.99	6
Experiment2	sub_27	Auditory	1	ABBBBAABAAAB	689.9	2	10	0.167	945.98	12	9.5	0.96	19	20	32.89	6.24	12	15	1.99	6
Experiment2	sub_27	Auditory	2	AAAAAABBBBBB	387.17	0	6	0	387.17	12	9.5	5.58	6	6	31.42	2.73	12	30	1.33	6
Experiment2	sub_27	Auditory	2	AAABBABAABBB	420.83	0	6	0	420.83	12	9.5	1.06	14	19	NaN	5.54	12	12	1.99	6
Experiment2	sub_27	Auditory	2	AAABBBAAABBB	414.17	0	6	0	414.17	12	9.5	1.45	6	6	33.16	5.73	6	18	1.82	6
Experiment2	sub_27	Auditory	2	AAABBBAABBAB	457.33	0	6	0	457.33	12	9.5	0.97	14	14	34.74	6.43	12	14	1.99	6
Experiment2	sub_27	Auditory	2	AABBAABABABB	437.67	0	6	0	437.67	12	9.5	1.36	11	13	34.67	5.29	12	13	1.94	6
Experiment2	sub_27	Auditory	2	AABBAABBABAB	427.33	0	6	0	427.33	12	9.5	1.36	9	9	32.69	5.47	12	14	1.94	6
Experiment2	sub_27	Auditory	2	AABBABAABBAB	473.5	0	6	0	473.5	12	9.5	1.19	12	12	33.98	6.62	6	10	1.94	5
Experiment2	sub_27	Auditory	2	AABBABBAAABB	464.8	1	5	0.167	720.88	12	9.5	1.06	16	21	32.76	4.98	12	15	1.99	5
Experiment2	sub_27	Auditory	2	ABAAAABBABBB	488.33	0	6	0	488.33	12	9.5	1.12	18	20	34.11	5.35	12	15	1.99	6
Experiment2	sub_27	Auditory	2	ABBAABABBAAB	356.2	1	5	0.167	612.28	12	9.5	1.19	8	12	31.42	6.01	6	10	1.94	6
Experiment2	sub_27	Auditory	2	ABBABBAAAABB	365.4	1	5	0.167	621.48	12	9.5	1.01	13	18	33.85	5.36	12	16	1.99	6
Experiment2	sub_27	Auditory	2	ABBBBAABAAAB	452.17	0	6	0	452.17	12	9.5	0.96	19	20	32.89	6.24	12	15	1.99	6
Experiment2	sub_28	Auditory	1	AAAAAABBBBBB	471	1	11	0.083	655.61	12	9.5	5.58	6	6	31.42	2.73	12	30	1.33	6
Experiment2	sub_28	Auditory	1	AAABBABAABBB	882.78	3	9	0.25	1436.6	12	9.5	1.06	14	19	NaN	5.54	12	12	1.99	6
Experiment2	sub_28	Auditory	1	AAABBBAAABBB	466.75	0	12	0	466.75	12	9.5	1.45	6	6	33.16	5.73	6	18	1.82	6
Experiment2	sub_28	Auditory	1	AAABBBAABBAB	455.5	0	12	0	455.5	12	9.5	0.97	14	14	34.74	6.43	12	14	1.99	6
Experiment2	sub_28	Auditory	1	AABBAABABABB	660.3	2	10	0.167	1029.51	12	9.5	1.36	11	13	34.67	5.29	12	13	1.94	6
Experiment2	sub_28	Auditory	1	AABBAABBABAB	475.08	0	12	0	475.08	12	9.5	1.36	9	9	32.69	5.47	12	14	1.94	6
Experiment2	sub_28	Auditory	1	AABBABAABBAB	469.45	1	11	0.083	654.06	12	9.5	1.19	12	12	33.98	6.62	6	10	1.94	5
Experiment2	sub_28	Auditory	1	AABBABBAAABB	1063.27	1	11	0.083	1247.88	12	9.5	1.06	16	21	32.76	4.98	12	15	1.99	5
Experiment2	sub_28	Auditory	1	ABAAAABBABBB	440.17	0	12	0	440.17	12	9.5	1.12	18	20	34.11	5.35	12	15	1.99	6
Experiment2	sub_28	Auditory	1	ABBAABABBAAB	668.25	0	12	0	668.25	12	9.5	1.19	8	12	31.42	6.01	6	10	1.94	6
Experiment2	sub_28	Auditory	1	ABBABBAAAABB	526.36	1	11	0.083	710.97	12	9.5	1.01	13	18	33.85	5.36	12	16	1.99	6
Experiment2	sub_28	Auditory	1	ABBBBAABAAAB	721.2	2	10	0.167	1090.41	12	9.5	0.96	19	20	32.89	6.24	12	15	1.99	6
Experiment2	sub_28	Auditory	2	AAAAAABBBBBB	397.83	0	6	0	397.83	12	9.5	5.58	6	6	31.42	2.73	12	30	1.33	6
Experiment2	sub_28	Auditory	2	AAABBABAABBB	490.67	0	6	0	490.67	12	9.5	1.06	14	19	NaN	5.54	12	12	1.99	6
Experiment2	sub_28	Auditory	2	AAABBBAAABBB	394.67	0	6	0	394.67	12	9.5	1.45	6	6	33.16	5.73	6	18	1.82	6
Experiment2	sub_28	Auditory	2	AAABBBAABBAB	419	0	6	0	419	12	9.5	0.97	14	14	34.74	6.43	12	14	1.99	6
Experiment2	sub_28	Auditory	2	AABBAABABABB	537.33	0	6	0	537.33	12	9.5	1.36	11	13	34.67	5.29	12	13	1.94	6
Experiment2	sub_28	Auditory	2	AABBAABBABAB	497	0	6	0	497	12	9.5	1.36	9	9	32.69	5.47	12	14	1.94	6
Experiment2	sub_28	Auditory	2	AABBABAABBAB	438.8	1	5	0.167	808.01	12	9.5	1.19	12	12	33.98	6.62	6	10	1.94	5
Experiment2	sub_28	Auditory	2	AABBABBAAABB	552	0	6	0	552	12	9.5	1.06	16	21	32.76	4.98	12	15	1.99	5
Experiment2	sub_28	Auditory	2	ABAAAABBABBB	423.83	0	6	0	423.83	12	9.5	1.12	18	20	34.11	5.35	12	15	1.99	6
Experiment2	sub_28	Auditory	2	ABBAABABBAAB	463.33	0	6	0	463.33	12	9.5	1.19	8	12	31.42	6.01	6	10	1.94	6
Experiment2	sub_28	Auditory	2	ABBABBAAAABB	455.83	0	6	0	455.83	12	9.5	1.01	13	18	33.85	5.36	12	16	1.99	6
Experiment2	sub_28	Auditory	2	ABBBBAABAAAB	585.6	1	5	0.167	954.81	12	9.5	0.96	19	20	32.89	6.24	12	15	1.99	6
Experiment2	sub_29	Auditory	1	AAAAAABBBBBB	394.42	0	12	0	394.42	12	9.5	5.58	6	6	31.42	2.73	12	30	1.33	6
Experiment2	sub_29	Auditory	1	AAABBABAABBB	601.67	3	9	0.25	930.3	12	9.5	1.06	14	19	NaN	5.54	12	12	1.99	6
Experiment2	sub_29	Auditory	1	AAABBBAAABBB	484.92	0	12	0	484.92	12	9.5	1.45	6	6	33.16	5.73	6	18	1.82	6
Experiment2	sub_29	Auditory	1	AAABBBAABBAB	494.83	0	12	0	494.83	12	9.5	0.97	14	14	34.74	6.43	12	14	1.99	6
Experiment2	sub_29	Auditory	1	AABBAABABABB	537.7	2	10	0.167	756.79	12	9.5	1.36	11	13	34.67	5.29	12	13	1.94	6
Experiment2	sub_29	Auditory	1	AABBAABBABAB	445.92	0	12	0	445.92	12	9.5	1.36	9	9	32.69	5.47	12	14	1.94	6
Experiment2	sub_29	Auditory	1	AABBABAABBAB	741.7	2	10	0.167	960.79	12	9.5	1.19	12	12	33.98	6.62	6	10	1.94	5
Experiment2	sub_29	Auditory	1	AABBABBAAABB	632.5	2	10	0.167	851.59	12	9.5	1.06	16	21	32.76	4.98	12	15	1.99	5
Experiment2	sub_29	Auditory	1	ABAAAABBABBB	459	3	9	0.25	787.63	12	9.5	1.12	18	20	34.11	5.35	12	15	1.99	6
Experiment2	sub_29	Auditory	1	ABBAABABBAAB	1067.33	6	6	0.5	1724.6	12	9.5	1.19	8	12	31.42	6.01	6	10	1.94	6
Experiment2	sub_29	Auditory	1	ABBABBAAAABB	414.08	0	12	0	414.08	12	9.5	1.01	13	18	33.85	5.36	12	16	1.99	6
Experiment2	sub_29	Auditory	1	ABBBBAABAAAB	565.73	1	11	0.083	675.27	12	9.5	0.96	19	20	32.89	6.24	12	15	1.99	6
Experiment2	sub_29	Auditory	2	AAAAAABBBBBB	273.33	0	6	0	273.33	12	9.5	5.58	6	6	31.42	2.73	12	30	1.33	6
Experiment2	sub_29	Auditory	2	AAABBABAABBB	415.83	0	6	0	415.83	12	9.5	1.06	14	19	NaN	5.54	12	12	1.99	6
Experiment2	sub_29	Auditory	2	AAABBBAAABBB	297.5	0	6	0	297.5	12	9.5	1.45	6	6	33.16	5.73	6	18	1.82	6
Experiment2	sub_29	Auditory	2	AAABBBAABBAB	328.6	1	5	0.167	547.69	12	9.5	0.97	14	14	34.74	6.43	12	14	1.99	6
Experiment2	sub_29	Auditory	2	AABBAABABABB	357.67	0	6	0	357.67	12	9.5	1.36	11	13	34.67	5.29	12	13	1.94	6
Experiment2	sub_29	Auditory	2	AABBAABBABAB	316.17	0	6	0	316.17	12	9.5	1.36	9	9	32.69	5.47	12	14	1.94	6
Experiment2	sub_29	Auditory	2	AABBABAABBAB	423.33	0	6	0	423.33	12	9.5	1.19	12	12	33.98	6.62	6	10	1.94	5
Experiment2	sub_29	Auditory	2	AABBABBAAABB	456.5	0	6	0	456.5	12	9.5	1.06	16	21	32.76	4.98	12	15	1.99	5
Experiment2	sub_29	Auditory	2	ABAAAABBABBB	347.5	0	6	0	347.5	12	9.5	1.12	18	20	34.11	5.35	12	15	1.99	6
Experiment2	sub_29	Auditory	2	ABBAABABBAAB	433.67	0	6	0	433.67	12	9.5	1.19	8	12	31.42	6.01	6	10	1.94	6
Experiment2	sub_29	Auditory	2	ABBABBAAAABB	343.83	0	6	0	343.83	12	9.5	1.01	13	18	33.85	5.36	12	16	1.99	6
Experiment2	sub_29	Auditory	2	ABBBBAABAAAB	425.17	0	6	0	425.17	12	9.5	0.96	19	20	32.89	6.24	12	15	1.99	6
Experiment2	sub_30	Auditory	1	AAAAAABBBBBB	659	5	7	0.417	1115.92	12	9.5	5.58	6	6	31.42	2.73	12	30	1.33	6
Experiment2	sub_30	Auditory	1	AAABBBAAABBB	687.33	6	6	0.5	1235.63	12	9.5	1.45	6	6	33.16	5.73	6	18	1.82	6
Experiment2	sub_30	Auditory	1	AAABBBAABBAB	618.4	7	5	0.583	1258.08	12	9.5	0.97	14	14	34.74	6.43	12	14	1.99	6
Experiment2	sub_30	Auditory	1	AABBAABABABB	902.33	6	6	0.5	1450.63	12	9.5	1.36	11	13	34.67	5.29	12	13	1.94	6
Experiment2	sub_30	Auditory	1	AABBAABBABAB	651.18	1	11	0.083	742.56	12	9.5	1.36	9	9	32.69	5.47	12	14	1.94	6
Experiment2	sub_30	Auditory	1	AABBABAABBAB	1288.33	9	3	0.75	2110.78	12	9.5	1.19	12	12	33.98	6.62	6	10	1.94	5
Experiment2	sub_30	Auditory	1	AABBABBAAABB	1408	10	2	0.833	2321.83	12	9.5	1.06	16	21	32.76	4.98	12	15	1.99	5
Experiment2	sub_30	Auditory	1	ABAAAABBABBB	692.75	8	4	0.667	1423.81	12	9.5	1.12	18	20	34.11	5.35	12	15	1.99	6
Experiment2	sub_30	Auditory	1	ABBAABABBAAB	635.67	6	6	0.5	1183.96	12	9.5	1.19	8	12	31.42	6.01	6	10	1.94	6
Experiment2	sub_30	Auditory	1	ABBABBAAAABB	1072	10	2	0.833	1985.83	12	9.5	1.01	13	18	33.85	5.36	12	16	1.99	6
Experiment2	sub_30	Auditory	1	ABBBBAABAAAB	1458.75	8	4	0.667	2189.81	12	9.5	0.96	19	20	32.89	6.24	12	15	1.99	6
Experiment2	sub_30	Auditory	2	AAAAAABBBBBB	481.2	1	5	0.167	663.97	12	9.5	5.58	6	6	31.42	2.73	12	30	1.33	6
Experiment2	sub_30	Auditory	2	AAABBABAABBB	710.2	1	5	0.167	892.97	12	9.5	1.06	14	19	NaN	5.54	12	12	1.99	6
Experiment2	sub_30	Auditory	2	AAABBBAAABBB	521.75	2	4	0.333	887.28	12	9.5	1.45	6	6	33.16	5.73	6	18	1.82	6
Experiment2	sub_30	Auditory	2	AAABBBAABBAB	537.17	0	6	0	537.17	12	9.5	0.97	14	14	34.74	6.43	12	14	1.99	6
Experiment2	sub_30	Auditory	2	AABBAABABABB	487.33	0	6	0	487.33	12	9.5	1.36	11	13	34.67	5.29	12	13	1.94	6
Experiment2	sub_30	Auditory	2	AABBAABBABAB	347.33	0	6	0	347.33	12	9.5	1.36	9	9	32.69	5.47	12	14	1.94	6
Experiment2	sub_30	Auditory	2	AABBABAABBAB	427.6	1	5	0.167	610.37	12	9.5	1.19	12	12	33.98	6.62	6	10	1.94	5
Experiment2	sub_30	Auditory	2	AABBABBAAABB	525.75	2	4	0.333	891.28	12	9.5	1.06	16	21	32.76	4.98	12	15	1.99	5
Experiment2	sub_30	Auditory	2	ABAAAABBABBB	710.25	2	4	0.333	1075.78	12	9.5	1.12	18	20	34.11	5.35	12	15	1.99	6
Experiment2	sub_30	Auditory	2	ABBAABABBAAB	543	0	6	0	543	12	9.5	1.19	8	12	31.42	6.01	6	10	1.94	6
Experiment2	sub_30	Auditory	2	ABBABBAAAABB	650.4	1	5	0.167	833.17	12	9.5	1.01	13	18	33.85	5.36	12	16	1.99	6
Experiment2	sub_30	Auditory	2	ABBBBAABAAAB	462.5	2	4	0.333	828.03	12	9.5	0.96	19	20	32.89	6.24	12	15	1.99	6
Experiment2	sub_31	Auditory	1	AAAAAABBBBBB	518.25	4	8	0.333	774.02	12	9.5	5.58	6	6	31.42	2.73	12	30	1.33	6
Experiment2	sub_31	Auditory	1	AAABBABAABBB	1047.4	7	5	0.583	1495.01	12	9.5	1.06	14	19	NaN	5.54	12	12	1.99	6
Experiment2	sub_31	Auditory	1	AAABBBAAABBB	1029	10	2	0.833	1668.44	12	9.5	1.45	6	6	33.16	5.73	6	18	1.82	6
Experiment2	sub_31	Auditory	1	AAABBBAABBAB	589.5	10	2	0.833	1228.94	12	9.5	0.97	14	14	34.74	6.43	12	14	1.99	6
Experiment2	sub_31	Auditory	1	AABBAABABABB	541.8	7	5	0.583	989.41	12	9.5	1.36	11	13	34.67	5.29	12	13	1.94	6
Experiment2	sub_31	Auditory	1	AABBAABBABAB	813.75	8	4	0.667	1325.3	12	9.5	1.36	9	9	32.69	5.47	12	14	1.94	6
Experiment2	sub_31	Auditory	1	AABBABAABBAB	859.67	9	3	0.75	1435.16	12	9.5	1.19	12	12	33.98	6.62	6	10	1.94	5
Experiment2	sub_31	Auditory	1	ABAAAABBABBB	755	11	1	0.917	1458.38	12	9.5	1.12	18	20	34.11	5.35	12	15	1.99	6
Experiment2	sub_31	Auditory	1	ABBAABABBAAB	937	6	6	0.5	1320.66	12	9.5	1.19	8	12	31.42	6.01	6	10	1.94	6
Experiment2	sub_31	Auditory	1	ABBABBAAAABB	1420	10	2	0.833	2059.44	12	9.5	1.01	13	18	33.85	5.36	12	16	1.99	6
Experiment2	sub_31	Auditory	2	AAAAAABBBBBB	475.5	0	6	0	475.5	12	9.5	5.58	6	6	31.42	2.73	12	30	1.33	6
Experiment2	sub_31	Auditory	2	AAABBABAABBB	422.83	0	6	0	422.83	12	9.5	1.06	14	19	NaN	5.54	12	12	1.99	6
Experiment2	sub_31	Auditory	2	AAABBBAAABBB	457	0	6	0	457	12	9.5	1.45	6	6	33.16	5.73	6	18	1.82	6
Experiment2	sub_31	Auditory	2	AAABBBAABBAB	428.83	0	6	0	428.83	12	9.5	0.97	14	14	34.74	6.43	12	14	1.99	6
Experiment2	sub_31	Auditory	2	AABBAABABABB	465.8	1	5	0.167	593.69	12	9.5	1.36	11	13	34.67	5.29	12	13	1.94	6
Experiment2	sub_31	Auditory	2	AABBAABBABAB	446.17	0	6	0	446.17	12	9.5	1.36	9	9	32.69	5.47	12	14	1.94	6
Experiment2	sub_31	Auditory	2	AABBABAABBAB	486.17	0	6	0	486.17	12	9.5	1.19	12	12	33.98	6.62	6	10	1.94	5
Experiment2	sub_31	Auditory	2	AABBABBAAABB	399.17	0	6	0	399.17	12	9.5	1.06	16	21	32.76	4.98	12	15	1.99	5
Experiment2	sub_31	Auditory	2	ABAAAABBABBB	445	1	5	0.167	572.89	12	9.5	1.12	18	20	34.11	5.35	12	15	1.99	6
Experiment2	sub_31	Auditory	2	ABBAABABBAAB	473	1	5	0.167	600.89	12	9.5	1.19	8	12	31.42	6.01	6	10	1.94	6
Experiment2	sub_31	Auditory	2	ABBABBAAAABB	481	0	6	0	481	12	9.5	1.01	13	18	33.85	5.36	12	16	1.99	6
Experiment2	sub_31	Auditory	2	ABBBBAABAAAB	519.83	0	6	0	519.83	12	9.5	0.96	19	20	32.89	6.24	12	15	1.99	6
Experiment2	sub_32	Auditory	1	AAAAAABBBBBB	690.25	8	4	0.667	1732.73	12	9.5	5.58	6	6	31.42	2.73	12	30	1.33	6
Experiment2	sub_32	Auditory	1	AAABBABAABBB	1309.57	5	7	0.417	1961.12	12	9.5	1.06	14	19	NaN	5.54	12	12	1.99	6
Experiment2	sub_32	Auditory	1	AAABBBAAABBB	894.8	7	5	0.583	1806.97	12	9.5	1.45	6	6	33.16	5.73	6	18	1.82	6
Experiment2	sub_32	Auditory	1	AAABBBAABBAB	1240.88	4	8	0.333	1762.12	12	9.5	0.97	14	14	34.74	6.43	12	14	1.99	6
Experiment2	sub_32	Auditory	1	AABBAABABABB	1772.4	7	5	0.583	2684.57	12	9.5	1.36	11	13	34.67	5.29	12	13	1.94	6
Experiment2	sub_32	Auditory	1	AABBAABBABAB	672.89	3	9	0.25	1063.82	12	9.5	1.36	9	9	32.69	5.47	12	14	1.94	6
Experiment2	sub_32	Auditory	1	AABBABAABBAB	1071.33	6	6	0.5	1853.19	12	9.5	1.19	12	12	33.98	6.62	6	10	1.94	5
Experiment2	sub_32	Auditory	1	AABBABBAAABB	911.83	6	6	0.5	1693.69	12	9.5	1.06	16	21	32.76	4.98	12	15	1.99	5
Experiment2	sub_32	Auditory	1	ABAAAABBABBB	894.7	2	10	0.167	1155.32	12	9.5	1.12	18	20	34.11	5.35	12	15	1.99	6
Experiment2	sub_32	Auditory	1	ABBAABABBAAB	1022.8	7	5	0.583	1934.97	12	9.5	1.19	8	12	31.42	6.01	6	10	1.94	6
Experiment2	sub_32	Auditory	1	ABBABBAAAABB	879.2	7	5	0.583	1791.37	12	9.5	1.01	13	18	33.85	5.36	12	16	1.99	6
Experiment2	sub_32	Auditory	1	ABBBBAABAAAB	1102.8	7	5	0.583	2014.97	12	9.5	0.96	19	20	32.89	6.24	12	15	1.99	6
Experiment2	sub_32	Auditory	2	AAAAAABBBBBB	375	1	5	0.167	635.62	12	9.5	5.58	6	6	31.42	2.73	12	30	1.33	6
Experiment2	sub_32	Auditory	2	AAABBABAABBB	616.67	0	6	0	616.67	12	9.5	1.06	14	19	NaN	5.54	12	12	1.99	6
Experiment2	sub_32	Auditory	2	AAABBBAAABBB	351.33	0	6	0	351.33	12	9.5	1.45	6	6	33.16	5.73	6	18	1.82	6
Experiment2	sub_32	Auditory	2	AAABBBAABBAB	583.67	0	6	0	583.67	12	9.5	0.97	14	14	34.74	6.43	12	14	1.99	6
Experiment2	sub_32	Auditory	2	AABBAABABABB	538.8	1	5	0.167	799.42	12	9.5	1.36	11	13	34.67	5.29	12	13	1.94	6
Experiment2	sub_32	Auditory	2	AABBAABBABAB	400.67	0	6	0	400.67	12	9.5	1.36	9	9	32.69	5.47	12	14	1.94	6
Experiment2	sub_32	Auditory	2	AABBABAABBAB	359.67	0	6	0	359.67	12	9.5	1.19	12	12	33.98	6.62	6	10	1.94	5
Experiment2	sub_32	Auditory	2	AABBABBAAABB	416.2	1	5	0.167	676.82	12	9.5	1.06	16	21	32.76	4.98	12	15	1.99	5
Experiment2	sub_32	Auditory	2	ABAAAABBABBB	378.2	1	5	0.167	638.82	12	9.5	1.12	18	20	34.11	5.35	12	15	1.99	6
Experiment2	sub_32	Auditory	2	ABBAABABBAAB	562	0	6	0	562	12	9.5	1.19	8	12	31.42	6.01	6	10	1.94	6
Experiment2	sub_32	Auditory	2	ABBABBAAAABB	463.6	1	5	0.167	724.22	12	9.5	1.01	13	18	33.85	5.36	12	16	1.99	6
Experiment2	sub_32	Auditory	2	ABBBBAABAAAB	458	0	6	0	458	12	9.5	0.96	19	20	32.89	6.24	12	15	1.99	6
Experiment2	sub_33	Auditory	1	AAAAAABBBBBB	579.75	0	12	0	579.75	12	9.5	5.58	6	6	31.42	2.73	12	30	1.33	6
Experiment2	sub_33	Auditory	1	AAABBABAABBB	2043	11	1	0.917	3064.94	12	9.5	1.06	14	19	NaN	5.54	12	12	1.99	6
Experiment2	sub_33	Auditory	1	AAABBBAAABBB	597.2	2	10	0.167	783.01	12	9.5	1.45	6	6	33.16	5.73	6	18	1.82	6
Experiment2	sub_33	Auditory	1	AAABBBAABBAB	683.5	6	6	0.5	1240.92	12	9.5	0.97	14	14	34.74	6.43	12	14	1.99	6
Experiment2	sub_33	Auditory	1	AABBAABABABB	792.6	7	5	0.583	1442.93	12	9.5	1.36	11	13	34.67	5.29	12	13	1.94	6
Experiment2	sub_33	Auditory	1	AABBAABBABAB	618	1	11	0.083	710.9	12	9.5	1.36	9	9	32.69	5.47	12	14	1.94	6
Experiment2	sub_33	Auditory	1	AABBABAABBAB	711.6	7	5	0.583	1361.93	12	9.5	1.19	12	12	33.98	6.62	6	10	1.94	5
Experiment2	sub_33	Auditory	1	AABBABBAAABB	420	11	1	0.917	1441.94	12	9.5	1.06	16	21	32.76	4.98	12	15	1.99	5
Experiment2	sub_33	Auditory	1	ABAAAABBABBB	1164	9	3	0.75	2000.13	12	9.5	1.12	18	20	34.11	5.35	12	15	1.99	6
Experiment2	sub_33	Auditory	1	ABBAABABBAAB	793.6	7	5	0.583	1443.93	12	9.5	1.19	8	12	31.42	6.01	6	10	1.94	6
Experiment2	sub_33	Auditory	1	ABBABBAAAABB	721.67	9	3	0.75	1557.8	12	9.5	1.01	13	18	33.85	5.36	12	16	1.99	6
Experiment2	sub_33	Auditory	1	ABBBBAABAAAB	1106.57	5	7	0.417	1571.09	12	9.5	0.96	19	20	32.89	6.24	12	15	1.99	6
Experiment2	sub_33	Auditory	2	AAAAAABBBBBB	462.4	1	5	0.167	648.21	12	9.5	5.58	6	6	31.42	2.73	12	30	1.33	6
Experiment2	sub_33	Auditory	2	AAABBABAABBB	487.83	0	6	0	487.83	12	9.5	1.06	14	19	NaN	5.54	12	12	1.99	6
Experiment2	sub_33	Auditory	2	AAABBBAAABBB	522.67	0	6	0	522.67	12	9.5	1.45	6	6	33.16	5.73	6	18	1.82	6
Experiment2	sub_33	Auditory	2	AAABBBAABBAB	570.5	0	6	0	570.5	12	9.5	0.97	14	14	34.74	6.43	12	14	1.99	6
Experiment2	sub_33	Auditory	2	AABBAABABABB	447.5	0	6	0	447.5	12	9.5	1.36	11	13	34.67	5.29	12	13	1.94	6
Experiment2	sub_33	Auditory	2	AABBAABBABAB	470.33	0	6	0	470.33	12	9.5	1.36	9	9	32.69	5.47	12	14	1.94	6
Experiment2	sub_33	Auditory	2	AABBABAABBAB	397.83	0	6	0	397.83	12	9.5	1.19	12	12	33.98	6.62	6	10	1.94	5
Experiment2	sub_33	Auditory	2	AABBABBAAABB	462.33	0	6	0	462.33	12	9.5	1.06	16	21	32.76	4.98	12	15	1.99	5
Experiment2	sub_33	Auditory	2	ABAAAABBABBB	571.17	0	6	0	571.17	12	9.5	1.12	18	20	34.11	5.35	12	15	1.99	6
Experiment2	sub_33	Auditory	2	ABBAABABBAAB	532.5	0	6	0	532.5	12	9.5	1.19	8	12	31.42	6.01	6	10	1.94	6
Experiment2	sub_33	Auditory	2	ABBABBAAAABB	423.5	0	6	0	423.5	12	9.5	1.01	13	18	33.85	5.36	12	16	1.99	6
Experiment2	sub_33	Auditory	2	ABBBBAABAAAB	548	0	6	0	548	12	9.5	0.96	19	20	32.89	6.24	12	15	1.99	6
Experiment2	sub_34	Auditory	1	AAAAAABBBBBB	574.33	3	9	0.25	824.08	12	9.5	5.58	6	6	31.42	2.73	12	30	1.33	6
Experiment2	sub_34	Auditory	1	AAABBABAABBB	1076.33	9	3	0.75	1825.57	12	9.5	1.06	14	19	NaN	5.54	12	12	1.99	6
Experiment2	sub_34	Auditory	1	AAABBBAAABBB	599.3	2	10	0.167	765.8	12	9.5	1.45	6	6	33.16	5.73	6	18	1.82	6
Experiment2	sub_34	Auditory	1	AAABBBAABBAB	939.67	9	3	0.75	1688.91	12	9.5	0.97	14	14	34.74	6.43	12	14	1.99	6
Experiment2	sub_34	Auditory	1	AABBAABABABB	864.5	4	8	0.333	1197.49	12	9.5	1.36	11	13	34.67	5.29	12	13	1.94	6
Experiment2	sub_34	Auditory	1	AABBAABBABAB	763.17	6	6	0.5	1262.66	12	9.5	1.36	9	9	32.69	5.47	12	14	1.94	6
Experiment2	sub_34	Auditory	1	AABBABAABBAB	933.43	5	7	0.417	1349.67	12	9.5	1.19	12	12	33.98	6.62	6	10	1.94	5
Experiment2	sub_34	Auditory	1	AABBABBAAABB	1097.67	9	3	0.75	1846.91	12	9.5	1.06	16	21	32.76	4.98	12	15	1.99	5
Experiment2	sub_34	Auditory	1	ABAAAABBABBB	866.44	3	9	0.25	1116.19	12	9.5	1.12	18	20	34.11	5.35	12	15	1.99	6
Experiment2	sub_34	Auditory	1	ABBAABABBAAB	850.17	6	6	0.5	1349.66	12	9.5	1.19	8	12	31.42	6.01	6	10	1.94	6
Experiment2	sub_34	Auditory	1	ABBABBAAAABB	881.11	3	9	0.25	1130.86	12	9.5	1.01	13	18	33.85	5.36	12	16	1.99	6
Experiment2	sub_34	Auditory	1	ABBBBAABAAAB	1232.57	5	7	0.417	1648.82	12	9.5	0.96	19	20	32.89	6.24	12	15	1.99	6
Experiment2	sub_34	Auditory	2	AAAAAABBBBBB	458.5	0	6	0	458.5	12	9.5	5.58	6	6	31.42	2.73	12	30	1.33	6
Experiment2	sub_34	Auditory	2	AAABBABAABBB	483.6	1	5	0.167	650.1	12	9.5	1.06	14	19	NaN	5.54	12	12	1.99	6
Experiment2	sub_34	Auditory	2	AAABBBAAABBB	452.25	2	4	0.333	785.24	12	9.5	1.45	6	6	33.16	5.73	6	18	1.82	6
Experiment2	sub_34	Auditory	2	AAABBBAABBAB	414.17	0	6	0	414.17	12	9.5	0.97	14	14	34.74	6.43	12	14	1.99	6
Experiment2	sub_34	Auditory	2	AABBAABABABB	688.5	0	6	0	688.5	12	9.5	1.36	11	13	34.67	5.29	12	13	1.94	6
Experiment2	sub_34	Auditory	2	AABBAABBABAB	363.2	1	5	0.167	529.7	12	9.5	1.36	9	9	32.69	5.47	12	14	1.94	6
Experiment2	sub_34	Auditory	2	AABBABAABBAB	492	0	6	0	492	12	9.5	1.19	12	12	33.98	6.62	6	10	1.94	5
Experiment2	sub_34	Auditory	2	AABBABBAAABB	676.2	1	5	0.167	842.7	12	9.5	1.06	16	21	32.76	4.98	12	15	1.99	5
Experiment2	sub_34	Auditory	2	ABAAAABBABBB	496	0	6	0	496	12	9.5	1.12	18	20	34.11	5.35	12	15	1.99	6
Experiment2	sub_34	Auditory	2	ABBAABABBAAB	460	3	3	0.5	959.49	12	9.5	1.19	8	12	31.42	6.01	6	10	1.94	6
Experiment2	sub_34	Auditory	2	ABBABBAAAABB	694.4	1	5	0.167	860.9	12	9.5	1.01	13	18	33.85	5.36	12	16	1.99	6
Experiment2	sub_34	Auditory	2	ABBBBAABAAAB	474.17	0	6	0	474.17	12	9.5	0.96	19	20	32.89	6.24	12	15	1.99	6
Experiment2	sub_35	Auditory	1	AAAAAABBBBBB	502.88	4	8	0.333	973.64	12	9.5	5.58	6	6	31.42	2.73	12	30	1.33	6
Experiment2	sub_35	Auditory	1	AAABBABAABBB	925.67	6	6	0.5	1631.81	12	9.5	1.06	14	19	NaN	5.54	12	12	1.99	6
Experiment2	sub_35	Auditory	1	AAABBBAAABBB	538.18	1	11	0.083	655.87	12	9.5	1.45	6	6	33.16	5.73	6	18	1.82	6
Experiment2	sub_35	Auditory	1	AAABBBAABBAB	740.33	6	6	0.5	1446.47	12	9.5	0.97	14	14	34.74	6.43	12	14	1.99	6
Experiment2	sub_35	Auditory	1	AABBAABABABB	660.13	4	8	0.333	1130.89	12	9.5	1.36	11	13	34.67	5.29	12	13	1.94	6
Experiment2	sub_35	Auditory	1	AABBAABBABAB	474.5	2	10	0.167	709.88	12	9.5	1.36	9	9	32.69	5.47	12	14	1.94	6
Experiment2	sub_35	Auditory	1	AABBABAABBAB	732.13	4	8	0.333	1202.89	12	9.5	1.19	12	12	33.98	6.62	6	10	1.94	5
Experiment2	sub_35	Auditory	1	AABBABBAAABB	1066.25	4	8	0.333	1537.01	12	9.5	1.06	16	21	32.76	4.98	12	15	1.99	5
Experiment2	sub_35	Auditory	1	ABAAAABBABBB	1071.22	3	9	0.25	1424.29	12	9.5	1.12	18	20	34.11	5.35	12	15	1.99	6
Experiment2	sub_35	Auditory	1	ABBAABABBAAB	1126.5	6	6	0.5	1832.64	12	9.5	1.19	8	12	31.42	6.01	6	10	1.94	6
Experiment2	sub_35	Auditory	1	ABBABBAAAABB	815.67	6	6	0.5	1521.81	12	9.5	1.01	13	18	33.85	5.36	12	16	1.99	6
Experiment2	sub_35	Auditory	1	ABBBBAABAAAB	1006.13	4	8	0.333	1476.89	12	9.5	0.96	19	20	32.89	6.24	12	15	1.99	6
Experiment2	sub_35	Auditory	2	AAAAAABBBBBB	471.8	1	5	0.167	707.18	12	9.5	5.58	6	6	31.42	2.73	12	30	1.33	6
Experiment2	sub_35	Auditory	2	AAABBABAABBB	554.67	3	3	0.5	1260.81	12	9.5	1.06	14	19	NaN	5.54	12	12	1.99	6
Experiment2	sub_35	Auditory	2	AAABBBAAABBB	425.83	0	6	0	425.83	12	9.5	1.45	6	6	33.16	5.73	6	18	1.82	6
Experiment2	sub_35	Auditory	2	AAABBBAABBAB	581.2	1	5	0.167	816.58	12	9.5	0.97	14	14	34.74	6.43	12	14	1.99	6
Experiment2	sub_35	Auditory	2	AABBAABABABB	677.83	0	6	0	677.83	12	9.5	1.36	11	13	34.67	5.29	12	13	1.94	6
Experiment2	sub_35	Auditory	2	AABBAABBABAB	470.33	0	6	0	470.33	12	9.5	1.36	9	9	32.69	5.47	12	14	1.94	6
Experiment2	sub_35	Auditory	2	AABBABAABBAB	475.4	1	5	0.167	710.78	12	9.5	1.19	12	12	33.98	6.62	6	10	1.94	5
Experiment2	sub_35	Auditory	2	AABBABBAAABB	452	2	4	0.333	922.76	12	9.5	1.06	16	21	32.76	4.98	12	15	1.99	5
Experiment2	sub_35	Auditory	2	ABAAAABBABBB	505.4	1	5	0.167	740.78	12	9.5	1.12	18	20	34.11	5.35	12	15	1.99	6
Experiment2	sub_35	Auditory	2	ABBAABABBAAB	524	4	2	0.667	1465.52	12	9.5	1.19	8	12	31.42	6.01	6	10	1.94	6
Experiment2	sub_35	Auditory	2	ABBABBAAAABB	485.25	2	4	0.333	956.01	12	9.5	1.01	13	18	33.85	5.36	12	16	1.99	6
Experiment2	sub_35	Auditory	2	ABBBBAABAAAB	474.75	2	4	0.333	945.51	12	9.5	0.96	19	20	32.89	6.24	12	15	1.99	6
Experiment2	sub_36	Auditory	1	AAAAAABBBBBB	627.67	6	6	0.5	1186.3	12	9.5	5.58	6	6	31.42	2.73	12	30	1.33	6
Experiment2	sub_36	Auditory	1	AAABBABAABBB	942.43	5	7	0.417	1407.96	12	9.5	1.06	14	19	NaN	5.54	12	12	1.99	6
Experiment2	sub_36	Auditory	1	AAABBBAAABBB	1258.63	4	8	0.333	1631.05	12	9.5	1.45	6	6	33.16	5.73	6	18	1.82	6
Experiment2	sub_36	Auditory	1	AAABBBAABBAB	751.5	6	6	0.5	1310.13	12	9.5	0.97	14	14	34.74	6.43	12	14	1.99	6
Experiment2	sub_36	Auditory	1	AABBAABABABB	1176.57	5	7	0.417	1642.1	12	9.5	1.36	11	13	34.67	5.29	12	13	1.94	6
Experiment2	sub_36	Auditory	1	AABBAABBABAB	733.27	1	11	0.083	826.38	12	9.5	1.36	9	9	32.69	5.47	12	14	1.94	6
Experiment2	sub_36	Auditory	1	AABBABAABBAB	722.25	4	8	0.333	1094.67	12	9.5	1.19	12	12	33.98	6.62	6	10	1.94	5
Experiment2	sub_36	Auditory	1	AABBABBAAABB	996.8	7	5	0.583	1648.54	12	9.5	1.06	16	21	32.76	4.98	12	15	1.99	5
Experiment2	sub_36	Auditory	1	ABAAAABBABBB	786.1	2	10	0.167	972.31	12	9.5	1.12	18	20	34.11	5.35	12	15	1.99	6
Experiment2	sub_36	Auditory	1	ABBAABABBAAB	1144	6	6	0.5	1702.63	12	9.5	1.19	8	12	31.42	6.01	6	10	1.94	6
Experiment2	sub_36	Auditory	1	ABBABBAAAABB	1132	6	6	0.5	1690.63	12	9.5	1.01	13	18	33.85	5.36	12	16	1.99	6
Experiment2	sub_36	Auditory	1	ABBBBAABAAAB	868.17	6	6	0.5	1426.8	12	9.5	0.96	19	20	32.89	6.24	12	15	1.99	6
Experiment2	sub_36	Auditory	2	AAAAAABBBBBB	544.5	0	6	0	544.5	12	9.5	5.58	6	6	31.42	2.73	12	30	1.33	6
Experiment2	sub_36	Auditory	2	AAABBABAABBB	573.5	0	6	0	573.5	12	9.5	1.06	14	19	NaN	5.54	12	12	1.99	6
Experiment2	sub_36	Auditory	2	AAABBBAAABBB	605.83	0	6	0	605.83	12	9.5	1.45	6	6	33.16	5.73	6	18	1.82	6
Experiment2	sub_36	Auditory	2	AAABBBAABBAB	583.67	0	6	0	583.67	12	9.5	0.97	14	14	34.74	6.43	12	14	1.99	6
Experiment2	sub_36	Auditory	2	AABBAABABABB	596	0	6	0	596	12	9.5	1.36	11	13	34.67	5.29	12	13	1.94	6
Experiment2	sub_36	Auditory	2	AABBAABBABAB	564.17	0	6	0	564.17	12	9.5	1.36	9	9	32.69	5.47	12	14	1.94	6
Experiment2	sub_36	Auditory	2	AABBABAABBAB	464	0	6	0	464	12	9.5	1.19	12	12	33.98	6.62	6	10	1.94	5
Experiment2	sub_36	Auditory	2	AABBABBAAABB	518.33	0	6	0	518.33	12	9.5	1.06	16	21	32.76	4.98	12	15	1.99	5
Experiment2	sub_36	Auditory	2	ABAAAABBABBB	491.83	0	6	0	491.83	12	9.5	1.12	18	20	34.11	5.35	12	15	1.99	6
Experiment2	sub_36	Auditory	2	ABBAABABBAAB	609.8	1	5	0.167	796.01	12	9.5	1.19	8	12	31.42	6.01	6	10	1.94	6
Experiment2	sub_36	Auditory	2	ABBABBAAAABB	518.33	0	6	0	518.33	12	9.5	1.01	13	18	33.85	5.36	12	16	1.99	6
Experiment2	sub_36	Auditory	2	ABBBBAABAAAB	508	0	6	0	508	12	9.5	0.96	19	20	32.89	6.24	12	15	1.99	6
Experiment2	sub_37	Auditory	1	AAAAAABBBBBB	676.56	3	9	0.25	866.28	12	9.5	5.58	6	6	31.42	2.73	12	30	1.33	6
Experiment2	sub_37	Auditory	1	AAABBABAABBB	1176.75	8	4	0.667	1682.68	12	9.5	1.06	14	19	NaN	5.54	12	12	1.99	6
Experiment2	sub_37	Auditory	1	AAABBBAAABBB	628	11	1	0.917	1323.65	12	9.5	1.45	6	6	33.16	5.73	6	18	1.82	6
Experiment2	sub_37	Auditory	1	AAABBBAABBAB	530.25	4	8	0.333	783.21	12	9.5	0.97	14	14	34.74	6.43	12	14	1.99	6
Experiment2	sub_37	Auditory	1	AABBAABABABB	787	7	5	0.583	1229.69	12	9.5	1.36	11	13	34.67	5.29	12	13	1.94	6
Experiment2	sub_37	Auditory	1	AABBAABBABAB	476.5	2	10	0.167	602.98	12	9.5	1.36	9	9	32.69	5.47	12	14	1.94	6
Experiment2	sub_37	Auditory	1	AABBABAABBAB	735.4	7	5	0.583	1178.09	12	9.5	1.19	12	12	33.98	6.62	6	10	1.94	5
Experiment2	sub_37	Auditory	1	AABBABBAAABB	854.67	9	3	0.75	1423.84	12	9.5	1.06	16	21	32.76	4.98	12	15	1.99	5
Experiment2	sub_37	Auditory	1	ABAAAABBABBB	734.17	6	6	0.5	1113.61	12	9.5	1.12	18	20	34.11	5.35	12	15	1.99	6
Experiment2	sub_37	Auditory	1	ABBAABABBAAB	677.33	6	6	0.5	1056.78	12	9.5	1.19	8	12	31.42	6.01	6	10	1.94	6
Experiment2	sub_37	Auditory	1	ABBABBAAAABB	706.8	7	5	0.583	1149.49	12	9.5	1.01	13	18	33.85	5.36	12	16	1.99	6
Experiment2	sub_37	Auditory	1	ABBBBAABAAAB	815.5	8	4	0.667	1321.43	12	9.5	0.96	19	20	32.89	6.24	12	15	1.99	6
Experiment2	sub_37	Auditory	2	AAAAAABBBBBB	404.83	0	6	0	404.83	12	9.5	5.58	6	6	31.42	2.73	12	30	1.33	6
Experiment2	sub_37	Auditory	2	AAABBABAABBB	506.8	1	5	0.167	633.28	12	9.5	1.06	14	19	NaN	5.54	12	12	1.99	6
Experiment2	sub_37	Auditory	2	AAABBBAAABBB	356	0	6	0	356	12	9.5	1.45	6	6	33.16	5.73	6	18	1.82	6
Experiment2	sub_37	Auditory	2	AAABBBAABBAB	393	0	6	0	393	12	9.5	0.97	14	14	34.74	6.43	12	14	1.99	6
Experiment2	sub_37	Auditory	2	AABBAABABABB	474.83	0	6	0	474.83	12	9.5	1.36	11	13	34.67	5.29	12	13	1.94	6
Experiment2	sub_37	Auditory	2	AABBAABBABAB	471.33	0	6	0	471.33	12	9.5	1.36	9	9	32.69	5.47	12	14	1.94	6
Experiment2	sub_37	Auditory	2	AABBABAABBAB	401	3	3	0.5	780.45	12	9.5	1.19	12	12	33.98	6.62	6	10	1.94	5
Experiment2	sub_37	Auditory	2	AABBABBAAABB	419	3	3	0.5	798.45	12	9.5	1.06	16	21	32.76	4.98	12	15	1.99	5
Experiment2	sub_37	Auditory	2	ABAAAABBABBB	441	1	5	0.167	567.48	12	9.5	1.12	18	20	34.11	5.35	12	15	1.99	6
Experiment2	sub_37	Auditory	2	ABBAABABBAAB	477.67	3	3	0.5	857.11	12	9.5	1.19	8	12	31.42	6.01	6	10	1.94	6
Experiment2	sub_37	Auditory	2	ABBABBAAAABB	521	2	4	0.333	773.96	12	9.5	1.01	13	18	33.85	5.36	12	16	1.99	6
Experiment2	sub_37	Auditory	2	ABBBBAABAAAB	419	1	5	0.167	545.48	12	9.5	0.96	19	20	32.89	6.24	12	15	1.99	6
Experiment2	sub_38	Auditory	1	AAAAAABBBBBB	406.42	0	12	0	406.42	12	9.5	5.58	6	6	31.42	2.73	12	30	1.33	6
Experiment2	sub_38	Auditory	1	AAABBABAABBB	745.75	8	4	0.667	1321.99	12	9.5	1.06	14	19	NaN	5.54	12	12	1.99	6
Experiment2	sub_38	Auditory	1	AAABBBAAABBB	486	1	11	0.083	558.03	12	9.5	1.45	6	6	33.16	5.73	6	18	1.82	6
Experiment2	sub_38	Auditory	1	AAABBBAABBAB	595.55	1	11	0.083	667.58	12	9.5	0.97	14	14	34.74	6.43	12	14	1.99	6
Experiment2	sub_38	Auditory	1	AABBAABABABB	609.86	5	7	0.417	970.01	12	9.5	1.36	11	13	34.67	5.29	12	13	1.94	6
Experiment2	sub_38	Auditory	1	AABBAABBABAB	465.44	3	9	0.25	681.53	12	9.5	1.36	9	9	32.69	5.47	12	14	1.94	6
Experiment2	sub_38	Auditory	1	AABBABAABBAB	667.5	6	6	0.5	1099.68	12	9.5	1.19	12	12	33.98	6.62	6	10	1.94	5
Experiment2	sub_38	Auditory	1	AABBABBAAABB	936.38	4	8	0.333	1224.49	12	9.5	1.06	16	21	32.76	4.98	12	15	1.99	5
Experiment2	sub_38	Auditory	1	ABAAAABBABBB	876	9	3	0.75	1524.27	12	9.5	1.12	18	20	34.11	5.35	12	15	1.99	6
Experiment2	sub_38	Auditory	1	ABBAABABBAAB	1023.5	8	4	0.667	1599.74	12	9.5	1.19	8	12	31.42	6.01	6	10	1.94	6
Experiment2	sub_38	Auditory	1	ABBABBAAAABB	530.5	2	10	0.167	674.56	12	9.5	1.01	13	18	33.85	5.36	12	16	1.99	6
Experiment2	sub_38	Auditory	1	ABBBBAABAAAB	814.11	3	9	0.25	1030.2	12	9.5	0.96	19	20	32.89	6.24	12	15	1.99	6
Experiment2	sub_38	Auditory	2	AAAAAABBBBBB	311	0	6	0	311	12	9.5	5.58	6	6	31.42	2.73	12	30	1.33	6
Experiment2	sub_38	Auditory	2	AAABBABAABBB	447	1	5	0.167	591.06	12	9.5	1.06	14	19	NaN	5.54	12	12	1.99	6
Experiment2	sub_38	Auditory	2	AAABBBAAABBB	368.67	0	6	0	368.67	12	9.5	1.45	6	6	33.16	5.73	6	18	1.82	6
Experiment2	sub_38	Auditory	2	AAABBBAABBAB	440.33	0	6	0	440.33	12	9.5	0.97	14	14	34.74	6.43	12	14	1.99	6
Experiment2	sub_38	Auditory	2	AABBAABABABB	390.2	1	5	0.167	534.26	12	9.5	1.36	11	13	34.67	5.29	12	13	1.94	6
Experiment2	sub_38	Auditory	2	AABBAABBABAB	366.5	0	6	0	366.5	12	9.5	1.36	9	9	32.69	5.47	12	14	1.94	6
Experiment2	sub_38	Auditory	2	AABBABAABBAB	378.5	2	4	0.333	666.62	12	9.5	1.19	12	12	33.98	6.62	6	10	1.94	5
Experiment2	sub_38	Auditory	2	AABBABBAAABB	374	1	5	0.167	518.06	12	9.5	1.06	16	21	32.76	4.98	12	15	1.99	5
Experiment2	sub_38	Auditory	2	ABAAAABBABBB	387.5	2	4	0.333	675.62	12	9.5	1.12	18	20	34.11	5.35	12	15	1.99	6
Experiment2	sub_38	Auditory	2	ABBAABABBAAB	482.33	0	6	0	482.33	12	9.5	1.19	8	12	31.42	6.01	6	10	1.94	6
Experiment2	sub_38	Auditory	2	ABBABBAAAABB	536.17	0	6	0	536.17	12	9.5	1.01	13	18	33.85	5.36	12	16	1.99	6
Experiment2	sub_38	Auditory	2	ABBBBAABAAAB	362.2	1	5	0.167	506.26	12	9.5	0.96	19	20	32.89	6.24	12	15	1.99	6
Experiment2	sub_39	Auditory	1	AAAAAABBBBBB	492.8	2	10	0.167	672.25	12	9.5	5.58	6	6	31.42	2.73	12	30	1.33	6
Experiment2	sub_39	Auditory	1	AAABBABAABBB	923.67	3	9	0.25	1192.84	12	9.5	1.06	14	19	NaN	5.54	12	12	1.99	6
Experiment2	sub_39	Auditory	1	AAABBBAAABBB	429.45	1	11	0.083	519.18	12	9.5	1.45	6	6	33.16	5.73	6	18	1.82	6
Experiment2	sub_39	Auditory	1	AAABBBAABBAB	606	0	12	0	606	12	9.5	0.97	14	14	34.74	6.43	12	14	1.99	6
Experiment2	sub_39	Auditory	1	AABBAABABABB	649.67	0	12	0	649.67	12	9.5	1.36	11	13	34.67	5.29	12	13	1.94	6
Experiment2	sub_39	Auditory	1	AABBAABBABAB	615.83	0	12	0	615.83	12	9.5	1.36	9	9	32.69	5.47	12	14	1.94	6
Experiment2	sub_39	Auditory	1	AABBABAABBAB	1016.5	6	6	0.5	1554.85	12	9.5	1.19	12	12	33.98	6.62	6	10	1.94	5
Experiment2	sub_39	Auditory	1	AABBABBAAABB	640.29	5	7	0.417	1088.91	12	9.5	1.06	16	21	32.76	4.98	12	15	1.99	5
Experiment2	sub_39	Auditory	1	ABAAAABBABBB	557.64	1	11	0.083	647.36	12	9.5	1.12	18	20	34.11	5.35	12	15	1.99	6
Experiment2	sub_39	Auditory	1	ABBAABABBAAB	846.73	1	11	0.083	936.45	12	9.5	1.19	8	12	31.42	6.01	6	10	1.94	6
Experiment2	sub_39	Auditory	1	ABBABBAAAABB	604.67	0	12	0	604.67	12	9.5	1.01	13	18	33.85	5.36	12	16	1.99	6
Experiment2	sub_39	Auditory	1	ABBBBAABAAAB	692	2	10	0.167	871.45	12	9.5	0.96	19	20	32.89	6.24	12	15	1.99	6
Experiment2	sub_39	Auditory	2	AAAAAABBBBBB	449.5	0	6	0	449.5	12	9.5	5.58	6	6	31.42	2.73	12	30	1.33	6
Experiment2	sub_39	Auditory	2	AAABBABAABBB	447.83	0	6	0	447.83	12	9.5	1.06	14	19	NaN	5.54	12	12	1.99	6
Experiment2	sub_39	Auditory	2	AAABBBAAABBB	381	0	6	0	381	12	9.5	1.45	6	6	33.16	5.73	6	18	1.82	6
Experiment2	sub_39	Auditory	2	AAABBBAABBAB	537.75	2	4	0.333	896.65	12	9.5	0.97	14	14	34.74	6.43	12	14	1.99	6
Experiment2	sub_39	Auditory	2	AABBAABABABB	473.6	1	5	0.167	653.05	12	9.5	1.36	11	13	34.67	5.29	12	13	1.94	6
Experiment2	sub_39	Auditory	2	AABBAABBABAB	765.75	2	4	0.333	1124.65	12	9.5	1.36	9	9	32.69	5.47	12	14	1.94	6
Experiment2	sub_39	Auditory	2	AABBABAABBAB	691.2	1	5	0.167	870.65	12	9.5	1.19	12	12	33.98	6.62	6	10	1.94	5
Experiment2	sub_39	Auditory	2	AABBABBAAABB	508	1	5	0.167	687.45	12	9.5	1.06	16	21	32.76	4.98	12	15	1.99	5
Experiment2	sub_39	Auditory	2	ABAAAABBABBB	475.33	0	6	0	475.33	12	9.5	1.12	18	20	34.11	5.35	12	15	1.99	6
Experiment2	sub_39	Auditory	2	ABBAABABBAAB	488	2	4	0.333	846.9	12	9.5	1.19	8	12	31.42	6.01	6	10	1.94	6
Experiment2	sub_39	Auditory	2	ABBABBAAAABB	447.83	0	6	0	447.83	12	9.5	1.01	13	18	33.85	5.36	12	16	1.99	6
Experiment2	sub_39	Auditory	2	ABBBBAABAAAB	564.17	0	6	0	564.17	12	9.5	0.96	19	20	32.89	6.24	12	15	1.99	6
Experiment2	sub_40	Auditory	1	AAAAAABBBBBB	500.4	7	5	0.583	761.35	12	9.5	5.58	6	6	31.42	2.73	12	30	1.33	6
Experiment2	sub_40	Auditory	1	AAABBABAABBB	560.5	10	2	0.833	933.29	12	9.5	1.06	14	19	NaN	5.54	12	12	1.99	6
Experiment2	sub_40	Auditory	1	AAABBBAAABBB	505	7	5	0.583	765.95	12	9.5	1.45	6	6	33.16	5.73	6	18	1.82	6
Experiment2	sub_40	Auditory	1	AAABBBAABBAB	794.25	8	4	0.667	1092.48	12	9.5	0.97	14	14	34.74	6.43	12	14	1.99	6
Experiment2	sub_40	Auditory	1	AABBAABABABB	516.5	8	4	0.667	814.73	12	9.5	1.36	11	13	34.67	5.29	12	13	1.94	6
Experiment2	sub_40	Auditory	1	AABBAABBABAB	711	6	6	0.5	934.67	12	9.5	1.36	9	9	32.69	5.47	12	14	1.94	6
Experiment2	sub_40	Auditory	1	AABBABAABBAB	712.67	9	3	0.75	1048.18	12	9.5	1.19	12	12	33.98	6.62	6	10	1.94	5
Experiment2	sub_40	Auditory	1	AABBABBAAABB	564	11	1	0.917	974.07	12	9.5	1.06	16	21	32.76	4.98	12	15	1.99	5
Experiment2	sub_40	Auditory	1	ABAAAABBABBB	769.75	8	4	0.667	1067.98	12	9.5	1.12	18	20	34.11	5.35	12	15	1.99	6
Experiment2	sub_40	Auditory	1	ABBAABABBAAB	789.33	9	3	0.75	1124.85	12	9.5	1.19	8	12	31.42	6.01	6	10	1.94	6
Experiment2	sub_40	Auditory	1	ABBABBAAAABB	859	10	2	0.833	1231.79	12	9.5	1.01	13	18	33.85	5.36	12	16	1.99	6
Experiment2	sub_40	Auditory	1	ABBBBAABAAAB	657.29	5	7	0.417	843.68	12	9.5	0.96	19	20	32.89	6.24	12	15	1.99	6
Experiment2	sub_40	Auditory	2	AAAAAABBBBBB	430.67	3	3	0.5	654.34	12	9.5	5.58	6	6	31.42	2.73	12	30	1.33	6
Experiment2	sub_40	Auditory	2	AAABBABAABBB	355.33	0	6	0	355.33	12	9.5	1.06	14	19	NaN	5.54	12	12	1.99	6
Experiment2	sub_40	Auditory	2	AAABBBAAABBB	535.5	0	6	0	535.5	12	9.5	1.45	6	6	33.16	5.73	6	18	1.82	6
Experiment2	sub_40	Auditory	2	AAABBBAABBAB	539.33	0	6	0	539.33	12	9.5	0.97	14	14	34.74	6.43	12	14	1.99	6
Experiment2	sub_40	Auditory	2	AABBAABABABB	429.33	0	6	0	429.33	12	9.5	1.36	11	13	34.67	5.29	12	13	1.94	6
Experiment2	sub_40	Auditory	2	AABBAABBABAB	426	0	6	0	426	12	9.5	1.36	9	9	32.69	5.47	12	14	1.94	6
Experiment2	sub_40	Auditory	2	AABBABAABBAB	373.67	0	6	0	373.67	12	9.5	1.19	12	12	33.98	6.62	6	10	1.94	5
Experiment2	sub_40	Auditory	2	AABBABBAAABB	414.67	0	6	0	414.67	12	9.5	1.06	16	21	32.76	4.98	12	15	1.99	5
Experiment2	sub_40	Auditory	2	ABAAAABBABBB	588.5	0	6	0	588.5	12	9.5	1.12	18	20	34.11	5.35	12	15	1.99	6
Experiment2	sub_40	Auditory	2	ABBAABABBAAB	432	0	6	0	432	12	9.5	1.19	8	12	31.42	6.01	6	10	1.94	6
Experiment2	sub_40	Auditory	2	ABBABBAAAABB	345	0	6	0	345	12	9.5	1.01	13	18	33.85	5.36	12	16	1.99	6
Experiment2	sub_40	Auditory	2	ABBBBAABAAAB	677	0	6	0	677	12	9.5	0.96	19	20	32.89	6.24	12	15	1.99	6
Experiment2	sub_41	Auditory	1	AAAAAABBBBBB	357.5	0	12	0	357.5	12	9.5	5.58	6	6	31.42	2.73	12	30	1.33	6
Experiment2	sub_41	Auditory	1	AAABBABAABBB	519.73	1	11	0.083	610.68	12	9.5	1.06	14	19	NaN	5.54	12	12	1.99	6
Experiment2	sub_41	Auditory	1	AAABBBAAABBB	537.1	2	10	0.167	719.01	12	9.5	1.45	6	6	33.16	5.73	6	18	1.82	6
Experiment2	sub_41	Auditory	1	AAABBBAABBAB	451.25	0	12	0	451.25	12	9.5	0.97	14	14	34.74	6.43	12	14	1.99	6
Experiment2	sub_41	Auditory	1	AABBAABABABB	464.55	1	11	0.083	555.5	12	9.5	1.36	11	13	34.67	5.29	12	13	1.94	6
Experiment2	sub_41	Auditory	1	AABBAABBABAB	477.5	2	10	0.167	659.41	12	9.5	1.36	9	9	32.69	5.47	12	14	1.94	6
Experiment2	sub_41	Auditory	1	AABBABAABBAB	452.55	1	11	0.083	543.5	12	9.5	1.19	12	12	33.98	6.62	6	10	1.94	5
Experiment2	sub_41	Auditory	1	AABBABBAAABB	427.45	1	11	0.083	518.41	12	9.5	1.06	16	21	32.76	4.98	12	15	1.99	5
Experiment2	sub_41	Auditory	1	ABAAAABBABBB	450.42	0	12	0	450.42	12	9.5	1.12	18	20	34.11	5.35	12	15	1.99	6
Experiment2	sub_41	Auditory	1	ABBAABABBAAB	485.9	2	10	0.167	667.81	12	9.5	1.19	8	12	31.42	6.01	6	10	1.94	6
Experiment2	sub_41	Auditory	1	ABBABBAAAABB	557.25	0	12	0	557.25	12	9.5	1.01	13	18	33.85	5.36	12	16	1.99	6
Experiment2	sub_41	Auditory	1	ABBBBAABAAAB	467.82	1	11	0.083	558.77	12	9.5	0.96	19	20	32.89	6.24	12	15	1.99	6
Experiment2	sub_41	Auditory	2	AAAAAABBBBBB	308.67	0	6	0	308.67	12	9.5	5.58	6	6	31.42	2.73	12	30	1.33	6
Experiment2	sub_41	Auditory	2	AAABBABAABBB	402.67	0	6	0	402.67	12	9.5	1.06	14	19	NaN	5.54	12	12	1.99	6
Experiment2	sub_41	Auditory	2	AAABBBAAABBB	478.5	0	6	0	478.5	12	9.5	1.45	6	6	33.16	5.73	6	18	1.82	6
Experiment2	sub_41	Auditory	2	AAABBBAABBAB	355.67	0	6	0	355.67	12	9.5	0.97	14	14	34.74	6.43	12	14	1.99	6
Experiment2	sub_41	Auditory	2	AABBAABABABB	374.83	0	6	0	374.83	12	9.5	1.36	11	13	34.67	5.29	12	13	1.94	6
Experiment2	sub_41	Auditory	2	AABBAABBABAB	395.33	0	6	0	395.33	12	9.5	1.36	9	9	32.69	5.47	12	14	1.94	6
Experiment2	sub_41	Auditory	2	AABBABAABBAB	321.17	0	6	0	321.17	12	9.5	1.19	12	12	33.98	6.62	6	10	1.94	5
Experiment2	sub_41	Auditory	2	AABBABBAAABB	418.5	0	6	0	418.5	12	9.5	1.06	16	21	32.76	4.98	12	15	1.99	5
Experiment2	sub_41	Auditory	2	ABAAAABBABBB	359.67	0	6	0	359.67	12	9.5	1.12	18	20	34.11	5.35	12	15	1.99	6
Experiment2	sub_41	Auditory	2	ABBAABABBAAB	322.33	0	6	0	322.33	12	9.5	1.19	8	12	31.42	6.01	6	10	1.94	6
Experiment2	sub_41	Auditory	2	ABBABBAAAABB	341.17	0	6	0	341.17	12	9.5	1.01	13	18	33.85	5.36	12	16	1.99	6
Experiment2	sub_41	Auditory	2	ABBBBAABAAAB	346.5	0	6	0	346.5	12	9.5	0.96	19	20	32.89	6.24	12	15	1.99	6
Experiment2	sub_42	Auditory	1	AAAAAABBBBBB	437	1	11	0.083	607.94	12	9.5	5.58	6	6	31.42	2.73	12	30	1.33	6
Experiment2	sub_42	Auditory	1	AAABBABAABBB	788.55	1	11	0.083	959.49	12	9.5	1.06	14	19	NaN	5.54	12	12	1.99	6
Experiment2	sub_42	Auditory	1	AAABBBAAABBB	395	1	11	0.083	565.94	12	9.5	1.45	6	6	33.16	5.73	6	18	1.82	6
Experiment2	sub_42	Auditory	1	AAABBBAABBAB	396.45	1	11	0.083	567.4	12	9.5	0.97	14	14	34.74	6.43	12	14	1.99	6
Experiment2	sub_42	Auditory	1	AABBAABABABB	1000.08	0	12	0	1000.08	12	9.5	1.36	11	13	34.67	5.29	12	13	1.94	6
Experiment2	sub_42	Auditory	1	AABBAABBABAB	437.73	1	11	0.083	608.67	12	9.5	1.36	9	9	32.69	5.47	12	14	1.94	6
Experiment2	sub_42	Auditory	1	AABBABAABBAB	667.89	3	9	0.25	1180.72	12	9.5	1.19	12	12	33.98	6.62	6	10	1.94	5
Experiment2	sub_42	Auditory	1	AABBABBAAABB	1101.2	2	10	0.167	1443.08	12	9.5	1.06	16	21	32.76	4.98	12	15	1.99	5
Experiment2	sub_42	Auditory	1	ABAAAABBABBB	582.4	2	10	0.167	924.28	12	9.5	1.12	18	20	34.11	5.35	12	15	1.99	6
Experiment2	sub_42	Auditory	1	ABBAABABBAAB	497.82	1	11	0.083	668.76	12	9.5	1.19	8	12	31.42	6.01	6	10	1.94	6
Experiment2	sub_42	Auditory	1	ABBABBAAAABB	591.11	3	9	0.25	1103.94	12	9.5	1.01	13	18	33.85	5.36	12	16	1.99	6
Experiment2	sub_42	Auditory	1	ABBBBAABAAAB	957.71	5	7	0.417	1812.43	12	9.5	0.96	19	20	32.89	6.24	12	15	1.99	6
Experiment2	sub_42	Auditory	2	AAAAAABBBBBB	346.33	0	6	0	346.33	12	9.5	5.58	6	6	31.42	2.73	12	30	1.33	6
Experiment2	sub_42	Auditory	2	AAABBABAABBB	370.67	0	6	0	370.67	12	9.5	1.06	14	19	NaN	5.54	12	12	1.99	6
Experiment2	sub_42	Auditory	2	AAABBBAAABBB	311.17	0	6	0	311.17	12	9.5	1.45	6	6	33.16	5.73	6	18	1.82	6
Experiment2	sub_42	Auditory	2	AAABBBAABBAB	375	0	6	0	375	12	9.5	0.97	14	14	34.74	6.43	12	14	1.99	6
Experiment2	sub_42	Auditory	2	AABBAABABABB	357.33	0	6	0	357.33	12	9.5	1.36	11	13	34.67	5.29	12	13	1.94	6
Experiment2	sub_42	Auditory	2	AABBAABBABAB	390.5	0	6	0	390.5	12	9.5	1.36	9	9	32.69	5.47	12	14	1.94	6
Experiment2	sub_42	Auditory	2	AABBABAABBAB	395	1	5	0.167	736.88	12	9.5	1.19	12	12	33.98	6.62	6	10	1.94	5
Experiment2	sub_42	Auditory	2	AABBABBAAABB	372.5	0	6	0	372.5	12	9.5	1.06	16	21	32.76	4.98	12	15	1.99	5
Experiment2	sub_42	Auditory	2	ABAAAABBABBB	365.83	0	6	0	365.83	12	9.5	1.12	18	20	34.11	5.35	12	15	1.99	6
Experiment2	sub_42	Auditory	2	ABBAABABBAAB	327.67	0	6	0	327.67	12	9.5	1.19	8	12	31.42	6.01	6	10	1.94	6
Experiment2	sub_42	Auditory	2	ABBABBAAAABB	351.5	0	6	0	351.5	12	9.5	1.01	13	18	33.85	5.36	12	16	1.99	6
Experiment2	sub_42	Auditory	2	ABBBBAABAAAB	493	2	4	0.333	1176.77	12	9.5	0.96	19	20	32.89	6.24	12	15	1.99	6
Experiment2	sub_43	Auditory	1	AAAAAABBBBBB	595.67	3	9	0.25	800.55	12	9.5	5.58	6	6	31.42	2.73	12	30	1.33	6
Experiment2	sub_43	Auditory	1	AAABBABAABBB	896.22	3	9	0.25	1101.11	12	9.5	1.06	14	19	NaN	5.54	12	12	1.99	6
Experiment2	sub_43	Auditory	1	AAABBBAAABBB	550.56	3	9	0.25	755.44	12	9.5	1.45	6	6	33.16	5.73	6	18	1.82	6
Experiment2	sub_43	Auditory	1	AAABBBAABBAB	627	3	9	0.25	831.88	12	9.5	0.97	14	14	34.74	6.43	12	14	1.99	6
Experiment2	sub_43	Auditory	1	AABBAABABABB	807.18	1	11	0.083	875.48	12	9.5	1.36	11	13	34.67	5.29	12	13	1.94	6
Experiment2	sub_43	Auditory	1	AABBAABBABAB	610.75	0	12	0	610.75	12	9.5	1.36	9	9	32.69	5.47	12	14	1.94	6
Experiment2	sub_43	Auditory	1	AABBABAABBAB	794.83	6	6	0.5	1204.6	12	9.5	1.19	12	12	33.98	6.62	6	10	1.94	5
Experiment2	sub_43	Auditory	1	AABBABBAAABB	898	6	6	0.5	1307.77	12	9.5	1.06	16	21	32.76	4.98	12	15	1.99	5
Experiment2	sub_43	Auditory	1	ABAAAABBABBB	832.25	8	4	0.667	1378.61	12	9.5	1.12	18	20	34.11	5.35	12	15	1.99	6
Experiment2	sub_43	Auditory	1	ABBAABABBAAB	944.5	8	4	0.667	1490.86	12	9.5	1.19	8	12	31.42	6.01	6	10	1.94	6
Experiment2	sub_43	Auditory	1	ABBABBAAAABB	835.36	1	11	0.083	903.66	12	9.5	1.01	13	18	33.85	5.36	12	16	1.99	6
Experiment2	sub_43	Auditory	1	ABBBBAABAAAB	901.25	4	8	0.333	1174.43	12	9.5	0.96	19	20	32.89	6.24	12	15	1.99	6
Experiment2	sub_43	Auditory	2	AAAAAABBBBBB	429.67	0	6	0	429.67	12	9.5	5.58	6	6	31.42	2.73	12	30	1.33	6
Experiment2	sub_43	Auditory	2	AAABBABAABBB	522.67	0	6	0	522.67	12	9.5	1.06	14	19	NaN	5.54	12	12	1.99	6
Experiment2	sub_43	Auditory	2	AAABBBAAABBB	409.5	0	6	0	409.5	12	9.5	1.45	6	6	33.16	5.73	6	18	1.82	6
Experiment2	sub_43	Auditory	2	AAABBBAABBAB	437.5	0	6	0	437.5	12	9.5	0.97	14	14	34.74	6.43	12	14	1.99	6
Experiment2	sub_43	Auditory	2	AABBAABABABB	495.5	0	6	0	495.5	12	9.5	1.36	11	13	34.67	5.29	12	13	1.94	6
Experiment2	sub_43	Auditory	2	AABBAABBABAB	647.8	1	5	0.167	784.39	12	9.5	1.36	9	9	32.69	5.47	12	14	1.94	6
Experiment2	sub_43	Auditory	2	AABBABAABBAB	426.8	1	5	0.167	563.39	12	9.5	1.19	12	12	33.98	6.62	6	10	1.94	5
Experiment2	sub_43	Auditory	2	AABBABBAAABB	618.4	1	5	0.167	754.99	12	9.5	1.06	16	21	32.76	4.98	12	15	1.99	5
Experiment2	sub_43	Auditory	2	ABAAAABBABBB	602.33	0	6	0	602.33	12	9.5	1.12	18	20	34.11	5.35	12	15	1.99	6
Experiment2	sub_43	Auditory	2	ABBAABABBAAB	448.2	1	5	0.167	584.79	12	9.5	1.19	8	12	31.42	6.01	6	10	1.94	6
Experiment2	sub_43	Auditory	2	ABBABBAAAABB	541	0	6	0	541	12	9.5	1.01	13	18	33.85	5.36	12	16	1.99	6
Experiment2	sub_43	Auditory	2	ABBBBAABAAAB	413.8	1	5	0.167	550.39	12	9.5	0.96	19	20	32.89	6.24	12	15	1.99	6
Experiment2	sub_44	Auditory	1	AAAAAABBBBBB	384.1	2	10	0.167	520.21	12	9.5	5.58	6	6	31.42	2.73	12	30	1.33	6
Experiment2	sub_44	Auditory	1	AAABBABAABBB	719	4	8	0.333	991.21	12	9.5	1.06	14	19	NaN	5.54	12	12	1.99	6
Experiment2	sub_44	Auditory	1	AAABBBAAABBB	423.09	1	11	0.083	491.14	12	9.5	1.45	6	6	33.16	5.73	6	18	1.82	6
Experiment2	sub_44	Auditory	1	AAABBBAABBAB	456.75	0	12	0	456.75	12	9.5	0.97	14	14	34.74	6.43	12	14	1.99	6
Experiment2	sub_44	Auditory	1	AABBAABABABB	539.33	0	12	0	539.33	12	9.5	1.36	11	13	34.67	5.29	12	13	1.94	6
Experiment2	sub_44	Auditory	1	AABBAABBABAB	489	3	9	0.25	693.16	12	9.5	1.36	9	9	32.69	5.47	12	14	1.94	6
Experiment2	sub_44	Auditory	1	AABBABAABBAB	521	5	7	0.417	861.27	12	9.5	1.19	12	12	33.98	6.62	6	10	1.94	5
Experiment2	sub_44	Auditory	1	AABBABBAAABB	548.88	4	8	0.333	821.09	12	9.5	1.06	16	21	32.76	4.98	12	15	1.99	5
Experiment2	sub_44	Auditory	1	ABAAAABBABBB	399.27	1	11	0.083	467.33	12	9.5	1.12	18	20	34.11	5.35	12	15	1.99	6
Experiment2	sub_44	Auditory	1	ABBAABABBAAB	516.8	2	10	0.167	652.91	12	9.5	1.19	8	12	31.42	6.01	6	10	1.94	6
Experiment2	sub_44	Auditory	1	ABBABBAAAABB	443.17	0	12	0	443.17	12	9.5	1.01	13	18	33.85	5.36	12	16	1.99	6
Experiment2	sub_44	Auditory	1	ABBBBAABAAAB	731.36	1	11	0.083	799.42	12	9.5	0.96	19	20	32.89	6.24	12	15	1.99	6
Experiment2	sub_44	Auditory	2	AAAAAABBBBBB	336.67	0	6	0	336.67	12	9.5	5.58	6	6	31.42	2.73	12	30	1.33	6
Experiment2	sub_44	Auditory	2	AAABBABAABBB	397.5	0	6	0	397.5	12	9.5	1.06	14	19	NaN	5.54	12	12	1.99	6
Experiment2	sub_44	Auditory	2	AAABBBAAABBB	357.4	1	5	0.167	493.51	12	9.5	1.45	6	6	33.16	5.73	6	18	1.82	6
Experiment2	sub_44	Auditory	2	AAABBBAABBAB	365.17	0	6	0	365.17	12	9.5	0.97	14	14	34.74	6.43	12	14	1.99	6
Experiment2	sub_44	Auditory	2	AABBAABABABB	396.67	0	6	0	396.67	12	9.5	1.36	11	13	34.67	5.29	12	13	1.94	6
Experiment2	sub_44	Auditory	2	AABBAABBABAB	449.17	0	6	0	449.17	12	9.5	1.36	9	9	32.69	5.47	12	14	1.94	6
Experiment2	sub_44	Auditory	2	AABBABAABBAB	423.83	0	6	0	423.83	12	9.5	1.19	12	12	33.98	6.62	6	10	1.94	5
Experiment2	sub_44	Auditory	2	AABBABBAAABB	449.83	0	6	0	449.83	12	9.5	1.06	16	21	32.76	4.98	12	15	1.99	5
Experiment2	sub_44	Auditory	2	ABAAAABBABBB	327.17	0	6	0	327.17	12	9.5	1.12	18	20	34.11	5.35	12	15	1.99	6
Experiment2	sub_44	Auditory	2	ABBAABABBAAB	361	0	6	0	361	12	9.5	1.19	8	12	31.42	6.01	6	10	1.94	6
Experiment2	sub_44	Auditory	2	ABBABBAAAABB	360	0	6	0	360	12	9.5	1.01	13	18	33.85	5.36	12	16	1.99	6
Experiment2	sub_44	Auditory	2	ABBBBAABAAAB	397	1	5	0.167	533.11	12	9.5	0.96	19	20	32.89	6.24	12	15	1.99	6
Experiment3	sub_45	Auditory	1	AAAABBBB	831.22	0	9	0	831.22	8	6.3	5.09	6	6	21.9	1.88	8	12	1.41	5
Experiment3	sub_45	Auditory	1	AAABABBB	764	0	9	0	764	8	6.6	1.19	9	11	22.68	3.2	8	8	1.96	5
Experiment3	sub_45	Auditory	1	AAABBABB	784.44	0	9	0	784.44	8	6.7	1.19	12	13	22.11	3.73	8	8	1.96	5
Experiment3	sub_45	Auditory	1	AAABBBAB	681.67	0	9	0	681.67	8	6.4	1.19	9	9	22.17	4.11	8	8	1.96	5
Experiment3	sub_45	Auditory	1	AAABBBBA	857.22	0	9	0	857.22	8	6.4	1.6	6	10	22.1	3.5	8	10	1.86	5
Experiment3	sub_45	Auditory	1	AABAABBB	656.67	0	9	0	656.67	8	6.4	1.29	11	14	22.11	3.2	8	8	1.96	5
Experiment3	sub_45	Auditory	1	AABABABB	808.56	0	9	0	808.56	8	6.4	1.54	8	10	22.07	3.61	8	8	1.86	4
Experiment3	sub_45	Auditory	1	AABABBAB	735.56	0	9	0	735.56	8	6.6	1.54	9	9	21.58	4.28	8	7	1.86	3
Experiment3	sub_45	Auditory	1	AABABBBA	825.44	0	9	0	825.44	8	6.3	1.15	11	13	22.13	4.22	8	7	1.96	4
Experiment3	sub_45	Auditory	1	AABBAABB	764.78	0	9	0	764.78	8	6.6	1.04	6	6	22.62	2.51	4	8	1.96	5
Experiment3	sub_45	Auditory	1	AABBABAB	878.33	0	9	0	878.33	8	6.3	1.79	9	9	21.71	3.98	8	7	1.86	4
Experiment3	sub_45	Auditory	1	AABBABBA	760.44	0	9	0	760.44	8	6.6	1.15	10	10	21.55	4.47	8	8	1.96	4
Experiment3	sub_45	Auditory	1	AABBBAAB	782.44	0	9	0	782.44	8	6.6	1.04	10	14	22.53	4.11	8	8	1.96	4
Experiment3	sub_45	Auditory	1	AABBBABA	784	0	9	0	784	8	6.7	1.15	9	11	22	4.22	8	7	1.96	4
Experiment3	sub_45	Auditory	1	AABBBBAA	743.67	0	9	0	743.67	8	6.4	1.5	7	12	22.47	2.99	8	10	1.86	5
Experiment3	sub_45	Auditory	1	ABAAABBB	743	0	9	0	743	8	6.4	1.29	10	10	22.17	3.16	8	8	1.96	5
Experiment3	sub_45	Auditory	1	ABAABABB	771.5	1	8	0.111	1056.81	8	6.6	1.54	10	11	21.58	3.7	8	7	1.86	5
Experiment3	sub_45	Auditory	1	ABAABBAB	692.78	0	9	0	692.78	8	6.7	1.54	10	12	21.37	4.53	8	6	1.86	5
Experiment3	sub_45	Auditory	1	ABAABBBA	616.5	1	8	0.111	901.81	8	6.7	1.15	13	15	21.82	4.25	8	7	1.96	5
Experiment3	sub_45	Auditory	1	ABABAABB	726.89	0	9	0	726.89	8	6.6	1.15	10	10	21.71	3.56	8	7	1.86	5
Experiment3	sub_45	Auditory	1	ABABABAB	757.33	0	9	0	757.33	8	6.6	6.64	5	5	19.84	2.59	2	12	1	4
Experiment3	sub_45	Auditory	1	ABABABBA	767.22	0	9	0	767.22	8	6.7	2.76	9	11	20.71	4.1	8	8	1.41	4
Experiment3	sub_45	Auditory	1	ABABBAAB	759.11	0	9	0	759.11	8	6.3	1.15	10	12	22.03	4.08	8	6	1.86	4
Experiment3	sub_45	Auditory	1	ABABBABA	764.22	0	9	0	764.22	8	6.4	2.76	6	12	20.78	3.97	8	8	1.41	4
Experiment3	sub_45	Auditory	1	ABABBBAA	735.89	0	9	0	735.89	8	6.3	0.9	11	14	22	3.7	8	7	1.96	5
Experiment3	sub_45	Auditory	1	ABBAAABB	601.67	0	9	0	601.67	8	6.6	1.15	11	15	22.53	3.56	8	8	1.96	5
Experiment3	sub_45	Auditory	1	ABBAABAB	667.22	0	9	0	667.22	8	6.4	1.5	8	10	22.03	4.11	8	6	1.86	4
Experiment3	sub_45	Auditory	1	ABBAABBA	701.33	0	9	0	701.33	8	6.7	1.04	5	9	21.9	3.27	4	8	1.96	4
Experiment3	sub_45	Auditory	1	ABBABAAB	645.89	0	9	0	645.89	8	6.6	1.5	8	11	22.11	4.25	8	6	1.86	4
Experiment3	sub_45	Auditory	1	ABBABABA	880.44	0	9	0	880.44	8	6.6	4.32	8	9	20.71	3.69	8	8	1.41	4
Experiment3	sub_45	Auditory	1	ABBABBAA	749.44	0	9	0	749.44	8	6.6	1.04	10	13	21.55	3.7	8	8	1.96	5
Experiment3	sub_45	Auditory	1	ABBBAAAB	764	0	9	0	764	8	6.6	0.9	10	10	22.32	4.4	8	8	1.96	5
Experiment3	sub_45	Auditory	1	ABBBAABA	709.33	0	9	0	709.33	8	6.6	1.04	10	14	21.82	4.39	6	7	1.96	5
Experiment3	sub_45	Auditory	1	ABBBABAA	657.44	0	9	0	657.44	8	6.6	1.04	12	14	22.13	3.84	6	7	1.96	5
Experiment3	sub_45	Auditory	1	ABBBBAAA	763.56	0	9	0	763.56	8	6.6	1.4	8	12	22.1	2.64	6	10	1.86	5
Experiment3	sub_46	Auditory	1	AAAABBBB	392.63	1	8	0.111	453.71	8	6.3	5.09	6	6	21.9	1.88	8	12	1.41	5
Experiment3	sub_46	Auditory	1	AAABABBB	695.67	3	6	0.333	878.91	8	6.6	1.19	9	11	22.68	3.2	8	8	1.96	5
Experiment3	sub_46	Auditory	1	AAABBABB	598.43	2	7	0.222	720.59	8	6.4	1.19	12	13	22.11	3.73	8	8	1.96	5
Experiment3	sub_46	Auditory	1	AAABBBAB	544.89	0	9	0	544.89	8	6.4	1.19	9	9	22.17	4.11	8	8	1.96	5
Experiment3	sub_46	Auditory	1	AAABBBBA	443.67	0	9	0	443.67	8	6.7	1.6	6	10	22.1	3.5	8	10	1.86	5
Experiment3	sub_46	Auditory	1	AABAABBB	610.17	3	6	0.333	793.41	8	6.3	1.29	11	14	22.11	3.2	8	8	1.96	5
Experiment3	sub_46	Auditory	1	AABABABB	470.89	0	9	0	470.89	8	6.4	1.54	8	10	22.07	3.61	8	8	1.86	4
Experiment3	sub_46	Auditory	1	AABABBAB	613.86	2	7	0.222	736.02	8	6.7	1.54	9	9	21.58	4.28	8	7	1.86	3
Experiment3	sub_46	Auditory	1	AABABBBA	496.83	3	6	0.333	680.08	8	6.3	1.15	11	13	22.13	4.22	8	7	1.96	4
Experiment3	sub_46	Auditory	1	AABBAABB	407.56	0	9	0	407.56	8	6.7	1.04	6	6	22.62	2.51	4	8	1.96	5
Experiment3	sub_46	Auditory	1	AABBABAB	461.11	0	9	0	461.11	8	6.3	1.79	9	9	21.71	3.98	8	7	1.86	4
Experiment3	sub_46	Auditory	1	AABBABBA	426	4	5	0.444	670.33	8	6.6	1.15	10	10	21.55	4.47	8	8	1.96	4
Experiment3	sub_46	Auditory	1	AABBBAAB	535.5	1	8	0.111	596.58	8	6.4	1.04	10	14	22.53	4.11	8	8	1.96	4
Experiment3	sub_46	Auditory	1	AABBBABA	684.83	3	6	0.333	868.08	8	6.4	1.15	9	11	22	4.22	8	7	1.96	4
Experiment3	sub_46	Auditory	1	AABBBBAA	471.75	1	8	0.111	532.83	8	6.7	1.5	7	12	22.47	2.99	8	10	1.86	5
Experiment3	sub_46	Auditory	1	ABAAABBB	535.11	0	9	0	535.11	8	6.3	1.29	10	10	22.17	3.16	8	8	1.96	5
Experiment3	sub_46	Auditory	1	ABAABABB	590.56	0	9	0	590.56	8	6.6	1.54	10	11	21.58	3.7	8	7	1.86	5
Experiment3	sub_46	Auditory	1	ABAABBAB	659	3	6	0.333	842.25	8	6.7	1.54	10	12	21.37	4.53	8	6	1.86	5
Experiment3	sub_46	Auditory	1	ABAABBBA	541.13	1	8	0.111	602.21	8	6.3	1.15	13	15	21.82	4.25	8	7	1.96	5
Experiment3	sub_46	Auditory	1	ABABAABB	416.25	1	8	0.111	477.33	8	6.3	1.15	10	10	21.71	3.56	8	7	1.86	5
Experiment3	sub_46	Auditory	1	ABABABAB	379.33	0	9	0	379.33	8	6.7	6.64	5	5	19.84	2.59	2	12	1	4
Experiment3	sub_46	Auditory	1	ABABABBA	494.5	1	8	0.111	555.58	8	6.4	2.76	9	11	20.71	4.1	8	8	1.41	4
Experiment3	sub_46	Auditory	1	ABABBAAB	568.43	2	7	0.222	690.59	8	6.3	1.15	10	12	22.03	4.08	8	6	1.86	4
Experiment3	sub_46	Auditory	1	ABABBABA	497.88	1	8	0.111	558.96	8	6.7	2.76	6	12	20.78	3.97	8	8	1.41	4
Experiment3	sub_46	Auditory	1	ABABBBAA	655.13	1	8	0.111	716.21	8	6.6	0.9	11	14	22	3.7	8	7	1.96	5
Experiment3	sub_46	Auditory	1	ABBAAABB	565.13	1	8	0.111	626.21	8	6.7	1.15	11	15	22.53	3.56	8	8	1.96	5
Experiment3	sub_46	Auditory	1	ABBAABAB	730.86	2	7	0.222	853.02	8	6.4	1.5	8	10	22.03	4.11	8	6	1.86	4
Experiment3	sub_46	Auditory	1	ABBAABBA	489.33	0	9	0	489.33	8	6.6	1.04	5	9	21.9	3.27	4	8	1.96	4
Experiment3	sub_46	Auditory	1	ABBABAAB	496.5	7	2	0.778	924.08	8	6.6	1.5	8	11	22.11	4.25	8	6	1.86	4
Experiment3	sub_46	Auditory	1	ABBABABA	494.13	1	8	0.111	555.21	8	6.3	4.32	8	9	20.71	3.69	8	8	1.41	4
Experiment3	sub_46	Auditory	1	ABBABBAA	496.5	1	8	0.111	557.58	8	6.7	1.04	10	13	21.55	3.7	8	8	1.96	5
Experiment3	sub_46	Auditory	1	ABBBAAAB	521.57	2	7	0.222	643.74	8	6.7	0.9	10	10	22.32	4.4	8	8	1.96	5
Experiment3	sub_46	Auditory	1	ABBBAABA	463.83	3	6	0.333	647.08	8	6.3	1.04	10	14	21.82	4.39	6	7	1.96	5
Experiment3	sub_46	Auditory	1	ABBBABAA	407	2	7	0.222	529.17	8	6.6	1.04	12	14	22.13	3.84	6	7	1.96	5
Experiment3	sub_46	Auditory	1	ABBBBAAA	581.88	1	8	0.111	642.96	8	6.6	1.4	8	12	22.1	2.64	6	10	1.86	5
Experiment3	sub_47	Auditory	1	AAAABBBB	523.89	0	9	0	523.89	8	6.7	5.09	6	6	21.9	1.88	8	12	1.41	5
Experiment3	sub_47	Auditory	1	AAABABBB	654.63	1	8	0.111	776.86	8	6.7	1.19	9	11	22.68	3.2	8	8	1.96	5
Experiment3	sub_47	Auditory	1	AAABBABB	618.29	2	7	0.222	862.75	8	6.7	1.19	12	13	22.11	3.73	8	8	1.96	5
Experiment3	sub_47	Auditory	1	AAABBBAB	471.89	0	9	0	471.89	8	6.6	1.19	9	9	22.17	4.11	8	8	1.96	5
Experiment3	sub_47	Auditory	1	AAABBBBA	465.5	1	8	0.111	587.73	8	6.4	1.6	6	10	22.1	3.5	8	10	1.86	5
Experiment3	sub_47	Auditory	1	AABAABBB	556.33	0	9	0	556.33	8	6.3	1.29	11	14	22.11	3.2	8	8	1.96	5
Experiment3	sub_47	Auditory	1	AABABABB	607	0	9	0	607	8	6.6	1.54	8	10	22.07	3.61	8	8	1.86	4
Experiment3	sub_47	Auditory	1	AABABBAB	458.33	0	9	0	458.33	8	6.3	1.54	9	9	21.58	4.28	8	7	1.86	3
Experiment3	sub_47	Auditory	1	AABABBBA	504.67	0	9	0	504.67	8	6.6	1.15	11	13	22.13	4.22	8	7	1.96	4
Experiment3	sub_47	Auditory	1	AABBAABB	526	0	9	0	526	8	6.3	1.04	6	6	22.62	2.51	4	8	1.96	5
Experiment3	sub_47	Auditory	1	AABBABAB	517	0	9	0	517	8	6.6	1.79	9	9	21.71	3.98	8	7	1.86	4
Experiment3	sub_47	Auditory	1	AABBABBA	564.71	2	7	0.222	809.18	8	6.4	1.15	10	10	21.55	4.47	8	8	1.96	4
Experiment3	sub_47	Auditory	1	AABBBAAB	426	0	9	0	426	8	6.4	1.04	10	14	22.53	4.11	8	8	1.96	4
Experiment3	sub_47	Auditory	1	AABBBABA	497.67	0	9	0	497.67	8	6.6	1.15	9	11	22	4.22	8	7	1.96	4
Experiment3	sub_47	Auditory	1	AABBBBAA	528.22	0	9	0	528.22	8	6.4	1.5	7	12	22.47	2.99	8	10	1.86	5
Experiment3	sub_47	Auditory	1	ABAAABBB	462.38	1	8	0.111	584.61	8	6.6	1.29	10	10	22.17	3.16	8	8	1.96	5
Experiment3	sub_47	Auditory	1	ABAABABB	533	0	9	0	533	8	6.4	1.54	10	11	21.58	3.7	8	7	1.86	5
Experiment3	sub_47	Auditory	1	ABAABBAB	483.11	0	9	0	483.11	8	6.7	1.54	10	12	21.37	4.53	8	6	1.86	5
Experiment3	sub_47	Auditory	1	ABAABBBA	566.33	0	9	0	566.33	8	6.4	1.15	13	15	21.82	4.25	8	7	1.96	5
Experiment3	sub_47	Auditory	1	ABABAABB	559.67	0	9	0	559.67	8	6.4	1.15	10	10	21.71	3.56	8	7	1.86	5
Experiment3	sub_47	Auditory	1	ABABABAB	468.88	1	8	0.111	591.11	8	6.6	6.64	5	5	19.84	2.59	2	12	1	4
Experiment3	sub_47	Auditory	1	ABABABBA	498.89	0	9	0	498.89	8	6.7	2.76	9	11	20.71	4.1	8	8	1.41	4
Experiment3	sub_47	Auditory	1	ABABBAAB	511.63	1	8	0.111	633.86	8	6.7	1.15	10	12	22.03	4.08	8	6	1.86	4
Experiment3	sub_47	Auditory	1	ABABBABA	563.67	0	9	0	563.67	8	6.4	2.76	6	12	20.78	3.97	8	8	1.41	4
Experiment3	sub_47	Auditory	1	ABABBBAA	808.56	0	9	0	808.56	8	6.3	0.9	11	14	22	3.7	8	7	1.96	5
Experiment3	sub_47	Auditory	1	ABBAAABB	452.5	1	8	0.111	574.73	8	6.7	1.15	11	15	22.53	3.56	8	8	1.96	5
Experiment3	sub_47	Auditory	1	ABBAABAB	528	0	9	0	528	8	6.4	1.5	8	10	22.03	4.11	8	6	1.86	4
Experiment3	sub_47	Auditory	1	ABBAABBA	486.5	1	8	0.111	608.73	8	6.3	1.04	5	9	21.9	3.27	4	8	1.96	4
Experiment3	sub_47	Auditory	1	ABBABAAB	449.78	0	9	0	449.78	8	6.3	1.5	8	11	22.11	4.25	8	6	1.86	4
Experiment3	sub_47	Auditory	1	ABBABABA	490.44	0	9	0	490.44	8	6.6	4.32	8	9	20.71	3.69	8	8	1.41	4
Experiment3	sub_47	Auditory	1	ABBABBAA	465.56	0	9	0	465.56	8	6.3	1.04	10	13	21.55	3.7	8	8	1.96	5
Experiment3	sub_47	Auditory	1	ABBBAAAB	503.44	0	9	0	503.44	8	6.6	0.9	10	10	22.32	4.4	8	8	1.96	5
Experiment3	sub_47	Auditory	1	ABBBAABA	612.13	1	8	0.111	734.36	8	6.6	1.04	10	14	21.82	4.39	6	7	1.96	5
Experiment3	sub_47	Auditory	1	ABBBABAA	495.33	0	9	0	495.33	8	6.6	1.04	12	14	22.13	3.84	6	7	1.96	5
Experiment3	sub_47	Auditory	1	ABBBBAAA	507	0	9	0	507	8	6.7	1.4	8	12	22.1	2.64	6	10	1.86	5
Experiment3	sub_48	Auditory	1	AAAABBBB	411.71	2	7	0.222	647.73	8	6.3	5.09	6	6	21.9	1.88	8	12	1.41	5
Experiment3	sub_48	Auditory	1	AAABABBB	380.88	1	8	0.111	498.88	8	6.6	1.19	9	11	22.68	3.2	8	8	1.96	5
Experiment3	sub_48	Auditory	1	AAABBABB	480	2	7	0.222	716.01	8	6.3	1.19	12	13	22.11	3.73	8	8	1.96	5
Experiment3	sub_48	Auditory	1	AAABBBAB	366	2	7	0.222	602.01	8	6.4	1.19	9	9	22.17	4.11	8	8	1.96	5
Experiment3	sub_48	Auditory	1	AAABBBBA	407.13	1	8	0.111	525.13	8	6.7	1.6	6	10	22.1	3.5	8	10	1.86	5
Experiment3	sub_48	Auditory	1	AABAABBB	453.14	2	7	0.222	689.15	8	6.6	1.29	11	14	22.11	3.2	8	8	1.96	5
Experiment3	sub_48	Auditory	1	AABABABB	547.43	2	7	0.222	783.44	8	6.6	1.54	8	10	22.07	3.61	8	8	1.86	4
Experiment3	sub_48	Auditory	1	AABABBAB	474.22	0	9	0	474.22	8	6.6	1.54	9	9	21.58	4.28	8	7	1.86	3
Experiment3	sub_48	Auditory	1	AABABBBA	952.38	1	8	0.111	1070.38	8	6.6	1.15	11	13	22.13	4.22	8	7	1.96	4
Experiment3	sub_48	Auditory	1	AABBAABB	474.78	0	9	0	474.78	8	6.4	1.04	6	6	22.62	2.51	4	8	1.96	5
Experiment3	sub_48	Auditory	1	AABBABAB	458.13	1	8	0.111	576.13	8	6.6	1.79	9	9	21.71	3.98	8	7	1.86	4
Experiment3	sub_48	Auditory	1	AABBABBA	438	1	8	0.111	556.01	8	6.7	1.15	10	10	21.55	4.47	8	8	1.96	4
Experiment3	sub_48	Auditory	1	AABBBAAB	369.67	0	9	0	369.67	8	6.4	1.04	10	14	22.53	4.11	8	8	1.96	4
Experiment3	sub_48	Auditory	1	AABBBABA	355.89	0	9	0	355.89	8	6.3	1.15	9	11	22	4.22	8	7	1.96	4
Experiment3	sub_48	Auditory	1	AABBBBAA	455	0	9	0	455	8	6.3	1.5	7	12	22.47	2.99	8	10	1.86	5
Experiment3	sub_48	Auditory	1	ABAAABBB	516.11	0	9	0	516.11	8	6.3	1.29	10	10	22.17	3.16	8	8	1.96	5
Experiment3	sub_48	Auditory	1	ABAABABB	494.86	2	7	0.222	730.87	8	6.7	1.54	10	11	21.58	3.7	8	7	1.86	5
Experiment3	sub_48	Auditory	1	ABAABBAB	440.78	0	9	0	440.78	8	6.6	1.54	10	12	21.37	4.53	8	6	1.86	5
Experiment3	sub_48	Auditory	1	ABAABBBA	444.44	0	9	0	444.44	8	6.4	1.15	13	15	21.82	4.25	8	7	1.96	5
Experiment3	sub_48	Auditory	1	ABABAABB	410.63	1	8	0.111	528.63	8	6.3	1.15	10	10	21.71	3.56	8	7	1.86	5
Experiment3	sub_48	Auditory	1	ABABABAB	376.56	0	9	0	376.56	8	6.3	6.64	5	5	19.84	2.59	2	12	1	4
Experiment3	sub_48	Auditory	1	ABABABBA	484.25	1	8	0.111	602.26	8	6.6	2.76	9	11	20.71	4.1	8	8	1.41	4
Experiment3	sub_48	Auditory	1	ABABBAAB	459	2	7	0.222	695.01	8	6.7	1.15	10	12	22.03	4.08	8	6	1.86	4
Experiment3	sub_48	Auditory	1	ABABBABA	430.63	1	8	0.111	548.63	8	6.3	2.76	6	12	20.78	3.97	8	8	1.41	4
Experiment3	sub_48	Auditory	1	ABABBBAA	519.75	1	8	0.111	637.76	8	6.7	0.9	11	14	22	3.7	8	7	1.96	5
Experiment3	sub_48	Auditory	1	ABBAAABB	614.33	0	9	0	614.33	8	6.3	1.15	11	15	22.53	3.56	8	8	1.96	5
Experiment3	sub_48	Auditory	1	ABBAABAB	471.89	0	9	0	471.89	8	6.7	1.5	8	10	22.03	4.11	8	6	1.86	4
Experiment3	sub_48	Auditory	1	ABBAABBA	406.22	0	9	0	406.22	8	6.7	1.04	5	9	21.9	3.27	4	8	1.96	4
Experiment3	sub_48	Auditory	1	ABBABAAB	488.88	1	8	0.111	606.88	8	6.7	1.5	8	11	22.11	4.25	8	6	1.86	4
Experiment3	sub_48	Auditory	1	ABBABABA	422.56	0	9	0	422.56	8	6.6	4.32	8	9	20.71	3.69	8	8	1.41	4
Experiment3	sub_48	Auditory	1	ABBABBAA	373.63	1	8	0.111	491.63	8	6.3	1.04	10	13	21.55	3.7	8	8	1.96	5
Experiment3	sub_48	Auditory	1	ABBBAAAB	489.17	3	6	0.333	843.18	8	6.3	0.9	10	10	22.32	4.4	8	8	1.96	5
Experiment3	sub_48	Auditory	1	ABBBAABA	438.63	1	8	0.111	556.63	8	6.3	1.04	10	14	21.82	4.39	6	7	1.96	5
Experiment3	sub_48	Auditory	1	ABBBABAA	455.11	0	9	0	455.11	8	6.6	1.04	12	14	22.13	3.84	6	7	1.96	5
Experiment3	sub_48	Auditory	1	ABBBBAAA	448.78	0	9	0	448.78	8	6.6	1.4	8	12	22.1	2.64	6	10	1.86	5
Experiment3	sub_49	Auditory	1	AAAABBBB	568.17	3	6	0.333	797.6	8	6.4	5.09	6	6	21.9	1.88	8	12	1.41	5
Experiment3	sub_49	Auditory	1	AAABABBB	876.56	0	9	0	876.56	8	6.3	1.19	9	11	22.68	3.2	8	8	1.96	5
Experiment3	sub_49	Auditory	1	AAABBABB	698.67	6	3	0.667	1157.54	8	6.6	1.19	12	13	22.11	3.73	8	8	1.96	5
Experiment3	sub_49	Auditory	1	AAABBBAB	732.88	1	8	0.111	809.35	8	6.4	1.19	9	9	22.17	4.11	8	8	1.96	5
Experiment3	sub_49	Auditory	1	AAABBBBA	665.14	2	7	0.222	818.1	8	6.7	1.6	6	10	22.1	3.5	8	10	1.86	5
Experiment3	sub_49	Auditory	1	AABAABBB	596.14	2	7	0.222	749.1	8	6.4	1.29	11	14	22.11	3.2	8	8	1.96	5
Experiment3	sub_49	Auditory	1	AABABABB	649	4	5	0.444	954.92	8	6.6	1.54	8	10	22.07	3.61	8	8	1.86	4
Experiment3	sub_49	Auditory	1	AABABBAB	677	7	2	0.778	1212.35	8	6.6	1.54	9	9	21.58	4.28	8	7	1.86	3
Experiment3	sub_49	Auditory	1	AABABBBA	1123.57	2	7	0.222	1276.53	8	6.4	1.15	11	13	22.13	4.22	8	7	1.96	4
Experiment3	sub_49	Auditory	1	AABBAABB	678.89	0	9	0	678.89	8	6.4	1.04	6	6	22.62	2.51	4	8	1.96	5
Experiment3	sub_49	Auditory	1	AABBABAB	741	1	8	0.111	817.48	8	6.3	1.79	9	9	21.71	3.98	8	7	1.86	4
Experiment3	sub_49	Auditory	1	AABBABBA	617.6	4	5	0.444	923.52	8	6.7	1.15	10	10	21.55	4.47	8	8	1.96	4
Experiment3	sub_49	Auditory	1	AABBBAAB	742.56	0	9	0	742.56	8	6.3	1.04	10	14	22.53	4.11	8	8	1.96	4
Experiment3	sub_49	Auditory	1	AABBBABA	546.75	1	8	0.111	623.23	8	6.4	1.15	9	11	22	4.22	8	7	1.96	4
Experiment3	sub_49	Auditory	1	AABBBBAA	680.29	2	7	0.222	833.24	8	6.3	1.5	7	12	22.47	2.99	8	10	1.86	5
Experiment3	sub_49	Auditory	1	ABAAABBB	650	6	3	0.667	1108.87	8	6.7	1.29	10	10	22.17	3.16	8	8	1.96	5
Experiment3	sub_49	Auditory	1	ABAABABB	668.29	2	7	0.222	821.24	8	6.4	1.54	10	11	21.58	3.7	8	7	1.86	5
Experiment3	sub_49	Auditory	1	ABAABBAB	709.67	3	6	0.333	939.1	8	6.7	1.54	10	12	21.37	4.53	8	6	1.86	5
Experiment3	sub_49	Auditory	1	ABAABBBA	475.67	3	6	0.333	705.1	8	6.4	1.15	13	15	21.82	4.25	8	7	1.96	5
Experiment3	sub_49	Auditory	1	ABABAABB	843.44	0	9	0	843.44	8	6.7	1.15	10	10	21.71	3.56	8	7	1.86	5
Experiment3	sub_49	Auditory	1	ABABABAB	453.63	1	8	0.111	530.1	8	6.4	6.64	5	5	19.84	2.59	2	12	1	4
Experiment3	sub_49	Auditory	1	ABABABBA	622	2	7	0.222	774.96	8	6.7	2.76	9	11	20.71	4.1	8	8	1.41	4
Experiment3	sub_49	Auditory	1	ABABBAAB	675.22	0	9	0	675.22	8	6.6	1.15	10	12	22.03	4.08	8	6	1.86	4
Experiment3	sub_49	Auditory	1	ABABBABA	784.5	1	8	0.111	860.98	8	6.6	2.76	6	12	20.78	3.97	8	8	1.41	4
Experiment3	sub_49	Auditory	1	ABABBBAA	664.86	2	7	0.222	817.82	8	6.6	0.9	11	14	22	3.7	8	7	1.96	5
Experiment3	sub_49	Auditory	1	ABBAAABB	513.67	6	3	0.667	972.54	8	6.3	1.15	11	15	22.53	3.56	8	8	1.96	5
Experiment3	sub_49	Auditory	1	ABBAABAB	715.5	3	6	0.333	944.94	8	6.6	1.5	8	10	22.03	4.11	8	6	1.86	4
Experiment3	sub_49	Auditory	1	ABBAABBA	539.86	2	7	0.222	692.82	8	6.3	1.04	5	9	21.9	3.27	4	8	1.96	4
Experiment3	sub_49	Auditory	1	ABBABAAB	689	2	7	0.222	841.96	8	6.4	1.5	8	11	22.11	4.25	8	6	1.86	4
Experiment3	sub_49	Auditory	1	ABBABABA	669.14	2	7	0.222	822.1	8	6.4	4.32	8	9	20.71	3.69	8	8	1.41	4
Experiment3	sub_49	Auditory	1	ABBABBAA	798.57	2	7	0.222	951.53	8	6.6	1.04	10	13	21.55	3.7	8	8	1.96	5
Experiment3	sub_49	Auditory	1	ABBBAAAB	851.6	4	5	0.444	1157.52	8	6.4	0.9	10	10	22.32	4.4	8	8	1.96	5
Experiment3	sub_49	Auditory	1	ABBBAABA	1079	0	9	0	1079	8	6.3	1.04	10	14	21.82	4.39	6	7	1.96	5
Experiment3	sub_49	Auditory	1	ABBBABAA	862.5	5	4	0.556	1244.9	8	6.3	1.04	12	14	22.13	3.84	6	7	1.96	5
Experiment3	sub_49	Auditory	1	ABBBBAAA	554	2	7	0.222	706.96	8	6.6	1.4	8	12	22.1	2.64	6	10	1.86	5
Experiment3	sub_50	Auditory	1	AAAABBBB	664.56	0	9	0	664.56	8	6.3	5.09	6	6	21.9	1.88	8	12	1.41	5
Experiment3	sub_50	Auditory	1	AAABABBB	563	1	8	0.111	714.94	8	6.7	1.19	9	11	22.68	3.2	8	8	1.96	5
Experiment3	sub_50	Auditory	1	AAABBABB	559	2	7	0.222	862.89	8	6.3	1.19	12	13	22.11	3.73	8	8	1.96	5
Experiment3	sub_50	Auditory	1	AAABBBAB	475.78	0	9	0	475.78	8	6.6	1.19	9	9	22.17	4.11	8	8	1.96	5
Experiment3	sub_50	Auditory	1	AAABBBBA	788.33	0	9	0	788.33	8	6.4	1.6	6	10	22.1	3.5	8	10	1.86	5
Experiment3	sub_50	Auditory	1	AABAABBB	510.11	0	9	0	510.11	8	6.4	1.29	11	14	22.11	3.2	8	8	1.96	5
Experiment3	sub_50	Auditory	1	AABABABB	489.75	1	8	0.111	641.69	8	6.7	1.54	8	10	22.07	3.61	8	8	1.86	4
Experiment3	sub_50	Auditory	1	AABABBAB	685.86	2	7	0.222	989.74	8	6.4	1.54	9	9	21.58	4.28	8	7	1.86	3
Experiment3	sub_50	Auditory	1	AABABBBA	652.56	0	9	0	652.56	8	6.4	1.15	11	13	22.13	4.22	8	7	1.96	4
Experiment3	sub_50	Auditory	1	AABBAABB	449	1	8	0.111	600.94	8	6.4	1.04	6	6	22.62	2.51	4	8	1.96	5
Experiment3	sub_50	Auditory	1	AABBABAB	523.25	1	8	0.111	675.19	8	6.4	1.79	9	9	21.71	3.98	8	7	1.86	4
Experiment3	sub_50	Auditory	1	AABBABBA	538.33	0	9	0	538.33	8	6.7	1.15	10	10	21.55	4.47	8	8	1.96	4
Experiment3	sub_50	Auditory	1	AABBBAAB	570.67	0	9	0	570.67	8	6.3	1.04	10	14	22.53	4.11	8	8	1.96	4
Experiment3	sub_50	Auditory	1	AABBBABA	529.44	0	9	0	529.44	8	6.4	1.15	9	11	22	4.22	8	7	1.96	4
Experiment3	sub_50	Auditory	1	AABBBBAA	803.63	1	8	0.111	955.57	8	6.4	1.5	7	12	22.47	2.99	8	10	1.86	5
Experiment3	sub_50	Auditory	1	ABAAABBB	460.33	0	9	0	460.33	8	6.6	1.29	10	10	22.17	3.16	8	8	1.96	5
Experiment3	sub_50	Auditory	1	ABAABABB	450.63	1	8	0.111	602.57	8	6.3	1.54	10	11	21.58	3.7	8	7	1.86	5
Experiment3	sub_50	Auditory	1	ABAABBAB	678	1	8	0.111	829.94	8	6.4	1.54	10	12	21.37	4.53	8	6	1.86	5
Experiment3	sub_50	Auditory	1	ABAABBBA	487.88	1	8	0.111	639.82	8	6.3	1.15	13	15	21.82	4.25	8	7	1.96	5
Experiment3	sub_50	Auditory	1	ABABAABB	480.44	0	9	0	480.44	8	6.3	1.15	10	10	21.71	3.56	8	7	1.86	5
Experiment3	sub_50	Auditory	1	ABABABAB	455.13	1	8	0.111	607.07	8	6.7	6.64	5	5	19.84	2.59	2	12	1	4
Experiment3	sub_50	Auditory	1	ABABABBA	663.38	1	8	0.111	815.32	8	6.6	2.76	9	11	20.71	4.1	8	8	1.41	4
Experiment3	sub_50	Auditory	1	ABABBAAB	538.78	0	9	0	538.78	8	6.6	1.15	10	12	22.03	4.08	8	6	1.86	4
Experiment3	sub_50	Auditory	1	ABABBABA	544.75	1	8	0.111	696.69	8	6.7	2.76	6	12	20.78	3.97	8	8	1.41	4
Experiment3	sub_50	Auditory	1	ABABBBAA	655.67	0	9	0	655.67	8	6.6	0.9	11	14	22	3.7	8	7	1.96	5
Experiment3	sub_50	Auditory	1	ABBAAABB	658	1	8	0.111	809.94	8	6.4	1.15	11	15	22.53	3.56	8	8	1.96	5
Experiment3	sub_50	Auditory	1	ABBAABAB	497.75	1	8	0.111	649.69	8	6.4	1.5	8	10	22.03	4.11	8	6	1.86	4
Experiment3	sub_50	Auditory	1	ABBAABBA	530.11	0	9	0	530.11	8	6.4	1.04	5	9	21.9	3.27	4	8	1.96	4
Experiment3	sub_50	Auditory	1	ABBABAAB	476.78	0	9	0	476.78	8	6.3	1.5	8	11	22.11	4.25	8	6	1.86	4
Experiment3	sub_50	Auditory	1	ABBABABA	507.44	0	9	0	507.44	8	6.4	4.32	8	9	20.71	3.69	8	8	1.41	4
Experiment3	sub_50	Auditory	1	ABBABBAA	420	1	8	0.111	571.94	8	6.4	1.04	10	13	21.55	3.7	8	8	1.96	5
Experiment3	sub_50	Auditory	1	ABBBAAAB	651.11	0	9	0	651.11	8	6.6	0.9	10	10	22.32	4.4	8	8	1.96	5
Experiment3	sub_50	Auditory	1	ABBBAABA	503	1	8	0.111	654.94	8	6.7	1.04	10	14	21.82	4.39	6	7	1.96	5
Experiment3	sub_50	Auditory	1	ABBBABAA	615.86	2	7	0.222	919.74	8	6.4	1.04	12	14	22.13	3.84	6	7	1.96	5
Experiment3	sub_50	Auditory	1	ABBBBAAA	678.88	1	8	0.111	830.82	8	6.6	1.4	8	12	22.1	2.64	6	10	1.86	5
Experiment3	sub_51	Auditory	1	AAAABBBB	636.25	1	8	0.111	772.79	8	6.3	5.09	6	6	21.9	1.88	8	12	1.41	5
Experiment3	sub_51	Auditory	1	AAABABBB	983.22	0	9	0	983.22	8	6.4	1.19	9	11	22.68	3.2	8	8	1.96	5
Experiment3	sub_51	Auditory	1	AAABBABB	1031	0	9	0	1031	8	6.3	1.19	12	13	22.11	3.73	8	8	1.96	5
Experiment3	sub_51	Auditory	1	AAABBBAB	761.22	0	9	0	761.22	8	6.4	1.19	9	9	22.17	4.11	8	8	1.96	5
Experiment3	sub_51	Auditory	1	AAABBBBA	814.14	2	7	0.222	1087.22	8	6.7	1.6	6	10	22.1	3.5	8	10	1.86	5
Experiment3	sub_51	Auditory	1	AABAABBB	1022	3	6	0.333	1431.62	8	6.4	1.29	11	14	22.11	3.2	8	8	1.96	5
Experiment3	sub_51	Auditory	1	AABABABB	657.33	0	9	0	657.33	8	6.4	1.54	8	10	22.07	3.61	8	8	1.86	4
Experiment3	sub_51	Auditory	1	AABABBAB	712	0	9	0	712	8	6.3	1.54	9	9	21.58	4.28	8	7	1.86	3
Experiment3	sub_51	Auditory	1	AABABBBA	858.89	0	9	0	858.89	8	6.4	1.15	11	13	22.13	4.22	8	7	1.96	4
Experiment3	sub_51	Auditory	1	AABBAABB	875.33	0	9	0	875.33	8	6.6	1.04	6	6	22.62	2.51	4	8	1.96	5
Experiment3	sub_51	Auditory	1	AABBABAB	648.22	0	9	0	648.22	8	6.4	1.79	9	9	21.71	3.98	8	7	1.86	4
Experiment3	sub_51	Auditory	1	AABBABBA	643.78	0	9	0	643.78	8	6.7	1.15	10	10	21.55	4.47	8	8	1.96	4
Experiment3	sub_51	Auditory	1	AABBBAAB	814.43	2	7	0.222	1087.51	8	6.4	1.04	10	14	22.53	4.11	8	8	1.96	4
Experiment3	sub_51	Auditory	1	AABBBABA	768.11	0	9	0	768.11	8	6.6	1.15	9	11	22	4.22	8	7	1.96	4
Experiment3	sub_51	Auditory	1	AABBBBAA	713.38	1	8	0.111	849.92	8	6.6	1.5	7	12	22.47	2.99	8	10	1.86	5
Experiment3	sub_51	Auditory	1	ABAAABBB	931	0	9	0	931	8	6.4	1.29	10	10	22.17	3.16	8	8	1.96	5
Experiment3	sub_51	Auditory	1	ABAABABB	802.56	0	9	0	802.56	8	6.3	1.54	10	11	21.58	3.7	8	7	1.86	5
Experiment3	sub_51	Auditory	1	ABAABBAB	788.56	0	9	0	788.56	8	6.6	1.54	10	12	21.37	4.53	8	6	1.86	5
Experiment3	sub_51	Auditory	1	ABAABBBA	646.89	0	9	0	646.89	8	6.6	1.15	13	15	21.82	4.25	8	7	1.96	5
Experiment3	sub_51	Auditory	1	ABABAABB	865	0	9	0	865	8	6.7	1.15	10	10	21.71	3.56	8	7	1.86	5
Experiment3	sub_51	Auditory	1	ABABABAB	645.44	0	9	0	645.44	8	6.7	6.64	5	5	19.84	2.59	2	12	1	4
Experiment3	sub_51	Auditory	1	ABABABBA	783.44	0	9	0	783.44	8	6.6	2.76	9	11	20.71	4.1	8	8	1.41	4
Experiment3	sub_51	Auditory	1	ABABBAAB	899.56	0	9	0	899.56	8	6.4	1.15	10	12	22.03	4.08	8	6	1.86	4
Experiment3	sub_51	Auditory	1	ABABBABA	746.75	1	8	0.111	883.29	8	6.6	2.76	6	12	20.78	3.97	8	8	1.41	4
Experiment3	sub_51	Auditory	1	ABABBBAA	749.88	1	8	0.111	886.42	8	6.6	0.9	11	14	22	3.7	8	7	1.96	5
Experiment3	sub_51	Auditory	1	ABBAAABB	921.63	1	8	0.111	1058.17	8	6.6	1.15	11	15	22.53	3.56	8	8	1.96	5
Experiment3	sub_51	Auditory	1	ABBAABAB	680.78	0	9	0	680.78	8	6.6	1.5	8	10	22.03	4.11	8	6	1.86	4
Experiment3	sub_51	Auditory	1	ABBAABBA	869	0	9	0	869	8	6.3	1.04	5	9	21.9	3.27	4	8	1.96	4
Experiment3	sub_51	Auditory	1	ABBABAAB	792	0	9	0	792	8	6.7	1.5	8	11	22.11	4.25	8	6	1.86	4
Experiment3	sub_51	Auditory	1	ABBABABA	773.78	0	9	0	773.78	8	6.7	4.32	8	9	20.71	3.69	8	8	1.41	4
Experiment3	sub_51	Auditory	1	ABBABBAA	739.11	0	9	0	739.11	8	6.6	1.04	10	13	21.55	3.7	8	8	1.96	5
Experiment3	sub_51	Auditory	1	ABBBAAAB	811.22	0	9	0	811.22	8	6.4	0.9	10	10	22.32	4.4	8	8	1.96	5
Experiment3	sub_51	Auditory	1	ABBBAABA	810.5	1	8	0.111	947.04	8	6.4	1.04	10	14	21.82	4.39	6	7	1.96	5
Experiment3	sub_51	Auditory	1	ABBBABAA	758.13	1	8	0.111	894.67	8	6.3	1.04	12	14	22.13	3.84	6	7	1.96	5
Experiment3	sub_51	Auditory	1	ABBBBAAA	723.43	2	7	0.222	996.51	8	6.7	1.4	8	12	22.1	2.64	6	10	1.86	5
Experiment3	sub_52	Auditory	1	AAAABBBB	503	0	9	0	503	8	6.6	5.09	6	6	21.9	1.88	8	12	1.41	5
Experiment3	sub_52	Auditory	1	AAABABBB	516.22	0	9	0	516.22	8	6.4	1.19	9	11	22.68	3.2	8	8	1.96	5
Experiment3	sub_52	Auditory	1	AAABBABB	618.56	0	9	0	618.56	8	6.6	1.19	12	13	22.11	3.73	8	8	1.96	5
Experiment3	sub_52	Auditory	1	AAABBBAB	488.67	0	9	0	488.67	8	6.3	1.19	9	9	22.17	4.11	8	8	1.96	5
Experiment3	sub_52	Auditory	1	AAABBBBA	576.56	0	9	0	576.56	8	6.4	1.6	6	10	22.1	3.5	8	10	1.86	5
Experiment3	sub_52	Auditory	1	AABAABBB	627.11	0	9	0	627.11	8	6.4	1.29	11	14	22.11	3.2	8	8	1.96	5
Experiment3	sub_52	Auditory	1	AABABABB	441	1	8	0.111	577.48	8	6.7	1.54	8	10	22.07	3.61	8	8	1.86	4
Experiment3	sub_52	Auditory	1	AABABBAB	497.29	2	7	0.222	770.25	8	6.4	1.54	9	9	21.58	4.28	8	7	1.86	3
Experiment3	sub_52	Auditory	1	AABABBBA	599.5	1	8	0.111	735.98	8	6.3	1.15	11	13	22.13	4.22	8	7	1.96	4
Experiment3	sub_52	Auditory	1	AABBAABB	622.88	1	8	0.111	759.36	8	6.4	1.04	6	6	22.62	2.51	4	8	1.96	5
Experiment3	sub_52	Auditory	1	AABBABAB	402.13	1	8	0.111	538.61	8	6.7	1.79	9	9	21.71	3.98	8	7	1.86	4
Experiment3	sub_52	Auditory	1	AABBABBA	529.75	1	8	0.111	666.23	8	6.3	1.15	10	10	21.55	4.47	8	8	1.96	4
Experiment3	sub_52	Auditory	1	AABBBAAB	417.89	0	9	0	417.89	8	6.4	1.04	10	14	22.53	4.11	8	8	1.96	4
Experiment3	sub_52	Auditory	1	AABBBABA	409.25	1	8	0.111	545.73	8	6.6	1.15	9	11	22	4.22	8	7	1.96	4
Experiment3	sub_52	Auditory	1	AABBBBAA	478.63	1	8	0.111	615.11	8	6.6	1.5	7	12	22.47	2.99	8	10	1.86	5
Experiment3	sub_52	Auditory	1	ABAAABBB	670.89	0	9	0	670.89	8	6.4	1.29	10	10	22.17	3.16	8	8	1.96	5
Experiment3	sub_52	Auditory	1	ABAABABB	582.44	0	9	0	582.44	8	6.6	1.54	10	11	21.58	3.7	8	7	1.86	5
Experiment3	sub_52	Auditory	1	ABAABBAB	525.5	1	8	0.111	661.98	8	6.6	1.54	10	12	21.37	4.53	8	6	1.86	5
Experiment3	sub_52	Auditory	1	ABAABBBA	464.13	1	8	0.111	600.61	8	6.4	1.15	13	15	21.82	4.25	8	7	1.96	5
Experiment3	sub_52	Auditory	1	ABABAABB	494.5	1	8	0.111	630.98	8	6.7	1.15	10	10	21.71	3.56	8	7	1.86	5
Experiment3	sub_52	Auditory	1	ABABABAB	387.89	0	9	0	387.89	8	6.7	6.64	5	5	19.84	2.59	2	12	1	4
Experiment3	sub_52	Auditory	1	ABABABBA	469	0	9	0	469	8	6.4	2.76	9	11	20.71	4.1	8	8	1.41	4
Experiment3	sub_52	Auditory	1	ABABBAAB	582	1	8	0.111	718.48	8	6.3	1.15	10	12	22.03	4.08	8	6	1.86	4
Experiment3	sub_52	Auditory	1	ABABBABA	440.44	0	9	0	440.44	8	6.6	2.76	6	12	20.78	3.97	8	8	1.41	4
Experiment3	sub_52	Auditory	1	ABABBBAA	559.11	0	9	0	559.11	8	6.3	0.9	11	14	22	3.7	8	7	1.96	5
Experiment3	sub_52	Auditory	1	ABBAAABB	593	0	9	0	593	8	6.6	1.15	11	15	22.53	3.56	8	8	1.96	5
Experiment3	sub_52	Auditory	1	ABBAABAB	447.22	0	9	0	447.22	8	6.6	1.5	8	10	22.03	4.11	8	6	1.86	4
Experiment3	sub_52	Auditory	1	ABBAABBA	413.56	0	9	0	413.56	8	6.3	1.04	5	9	21.9	3.27	4	8	1.96	4
Experiment3	sub_52	Auditory	1	ABBABAAB	521.78	0	9	0	521.78	8	6.4	1.5	8	11	22.11	4.25	8	6	1.86	4
Experiment3	sub_52	Auditory	1	ABBABABA	594.56	0	9	0	594.56	8	6.4	4.32	8	9	20.71	3.69	8	8	1.41	4
Experiment3	sub_52	Auditory	1	ABBABBAA	456.25	1	8	0.111	592.73	8	6.7	1.04	10	13	21.55	3.7	8	8	1.96	5
Experiment3	sub_52	Auditory	1	ABBBAAAB	549.56	0	9	0	549.56	8	6.3	0.9	10	10	22.32	4.4	8	8	1.96	5
Experiment3	sub_52	Auditory	1	ABBBAABA	450.67	0	9	0	450.67	8	6.6	1.04	10	14	21.82	4.39	6	7	1.96	5
Experiment3	sub_52	Auditory	1	ABBBABAA	557.22	0	9	0	557.22	8	6.7	1.04	12	14	22.13	3.84	6	7	1.96	5
Experiment3	sub_52	Auditory	1	ABBBBAAA	416	1	8	0.111	552.48	8	6.3	1.4	8	12	22.1	2.64	6	10	1.86	5
Experiment3	sub_53	Auditory	1	AAAABBBB	557	3	6	0.333	831.6	8	6.4	5.09	6	6	21.9	1.88	8	12	1.41	5
Experiment3	sub_53	Auditory	1	AAABABBB	798.5	5	4	0.556	1256.16	8	6.4	1.19	9	11	22.68	3.2	8	8	1.96	5
Experiment3	sub_53	Auditory	1	AAABBABB	873.25	5	4	0.556	1330.91	8	6.7	1.19	12	13	22.11	3.73	8	8	1.96	5
Experiment3	sub_53	Auditory	1	AAABBBAB	777.2	4	5	0.444	1143.33	8	6.7	1.19	9	9	22.17	4.11	8	8	1.96	5
Experiment3	sub_53	Auditory	1	AAABBBBA	745.8	4	5	0.444	1111.93	8	6.3	1.6	6	10	22.1	3.5	8	10	1.86	5
Experiment3	sub_53	Auditory	1	AABAABBB	827.4	4	5	0.444	1193.53	8	6.7	1.29	11	14	22.11	3.2	8	8	1.96	5
Experiment3	sub_53	Auditory	1	AABABABB	905	7	2	0.778	1545.72	8	6.4	1.54	8	10	22.07	3.61	8	8	1.86	4
Experiment3	sub_53	Auditory	1	AABABBBA	855.5	7	2	0.778	1496.22	8	6.4	1.15	11	13	22.13	4.22	8	7	1.96	4
Experiment3	sub_53	Auditory	1	AABBAABB	896.71	2	7	0.222	1079.78	8	6.7	1.04	6	6	22.62	2.51	4	8	1.96	5
Experiment3	sub_53	Auditory	1	AABBABAB	608.2	4	5	0.444	974.33	8	6.3	1.79	9	9	21.71	3.98	8	7	1.86	4
Experiment3	sub_53	Auditory	1	AABBABBA	864.83	3	6	0.333	1139.43	8	6.3	1.15	10	10	21.55	4.47	8	8	1.96	4
Experiment3	sub_53	Auditory	1	AABBBAAB	883	8	1	0.889	1615.26	8	6.6	1.04	10	14	22.53	4.11	8	8	1.96	4
Experiment3	sub_53	Auditory	1	AABBBABA	1250.33	3	6	0.333	1524.93	8	6.3	1.15	9	11	22	4.22	8	7	1.96	4
Experiment3	sub_53	Auditory	1	AABBBBAA	790.4	4	5	0.444	1156.53	8	6.3	1.5	7	12	22.47	2.99	8	10	1.86	5
Experiment3	sub_53	Auditory	1	ABAAABBB	622	5	4	0.556	1079.66	8	6.6	1.29	10	10	22.17	3.16	8	8	1.96	5
Experiment3	sub_53	Auditory	1	ABAABABB	848	8	1	0.889	1580.26	8	6.7	1.54	10	11	21.58	3.7	8	7	1.86	5
Experiment3	sub_53	Auditory	1	ABAABBAB	734.8	4	5	0.444	1100.93	8	6.7	1.54	10	12	21.37	4.53	8	6	1.86	5
Experiment3	sub_53	Auditory	1	ABAABBBA	832.75	5	4	0.556	1290.41	8	6.4	1.15	13	15	21.82	4.25	8	7	1.96	5
Experiment3	sub_53	Auditory	1	ABABAABB	847	5	4	0.556	1304.66	8	6.3	1.15	10	10	21.71	3.56	8	7	1.86	5
Experiment3	sub_53	Auditory	1	ABABABAB	562.25	1	8	0.111	653.78	8	6.7	6.64	5	5	19.84	2.59	2	12	1	4
Experiment3	sub_53	Auditory	1	ABABABBA	789	7	2	0.778	1429.72	8	6.6	2.76	9	11	20.71	4.1	8	8	1.41	4
Experiment3	sub_53	Auditory	1	ABABBAAB	847	6	3	0.667	1396.19	8	6.7	1.15	10	12	22.03	4.08	8	6	1.86	4
Experiment3	sub_53	Auditory	1	ABABBBAA	798.67	6	3	0.667	1347.86	8	6.7	0.9	11	14	22	3.7	8	7	1.96	5
Experiment3	sub_53	Auditory	1	ABBAAABB	531.5	5	4	0.556	989.16	8	6.7	1.15	11	15	22.53	3.56	8	8	1.96	5
Experiment3	sub_53	Auditory	1	ABBAABAB	659	5	4	0.556	1116.66	8	6.4	1.5	8	10	22.03	4.11	8	6	1.86	4
Experiment3	sub_53	Auditory	1	ABBAABBA	709.67	6	3	0.667	1258.86	8	6.3	1.04	5	9	21.9	3.27	4	8	1.96	4
Experiment3	sub_53	Auditory	1	ABBABAAB	662.5	5	4	0.556	1120.16	8	6.7	1.5	8	11	22.11	4.25	8	6	1.86	4
Experiment3	sub_53	Auditory	1	ABBABABA	994.6	4	5	0.444	1360.73	8	6.4	4.32	8	9	20.71	3.69	8	8	1.41	4
Experiment3	sub_53	Auditory	1	ABBABBAA	651.8	4	5	0.444	1017.93	8	6.7	1.04	10	13	21.55	3.7	8	8	1.96	5
Experiment3	sub_53	Auditory	1	ABBBAAAB	658.67	6	3	0.667	1207.86	8	6.6	0.9	10	10	22.32	4.4	8	8	1.96	5
Experiment3	sub_53	Auditory	1	ABBBAABA	813.2	4	5	0.444	1179.33	8	6.4	1.04	10	14	21.82	4.39	6	7	1.96	5
Experiment3	sub_53	Auditory	1	ABBBABAA	1186.67	6	3	0.667	1735.86	8	6.3	1.04	12	14	22.13	3.84	6	7	1.96	5
Experiment3	sub_53	Auditory	1	ABBBBAAA	875.33	6	3	0.667	1424.53	8	6.6	1.4	8	12	22.1	2.64	6	10	1.86	5
Experiment3	sub_54	Auditory	1	AAAABBBB	697.2	4	5	0.444	1182.46	8	6.6	5.09	6	6	21.9	1.88	8	12	1.41	5
Experiment3	sub_54	Auditory	1	AAABABBB	764.5	5	4	0.556	1371.08	8	6.3	1.19	9	11	22.68	3.2	8	8	1.96	5
Experiment3	sub_54	Auditory	1	AAABBABB	700	8	1	0.889	1670.52	8	6.7	1.19	12	13	22.11	3.73	8	8	1.96	5
Experiment3	sub_54	Auditory	1	AAABBBAB	984.5	5	4	0.556	1591.08	8	6.3	1.19	9	9	22.17	4.11	8	8	1.96	5
Experiment3	sub_54	Auditory	1	AAABBBBA	631.75	5	4	0.556	1238.33	8	6.4	1.6	6	10	22.1	3.5	8	10	1.86	5
Experiment3	sub_54	Auditory	1	AABABABB	1005	7	2	0.778	1854.21	8	6.4	1.54	8	10	22.07	3.61	8	8	1.86	4
Experiment3	sub_54	Auditory	1	AABABBBA	887.2	4	5	0.444	1372.46	8	6.6	1.15	11	13	22.13	4.22	8	7	1.96	4
Experiment3	sub_54	Auditory	1	AABBAABB	734	5	4	0.556	1340.58	8	6.3	1.04	6	6	22.62	2.51	4	8	1.96	5
Experiment3	sub_54	Auditory	1	AABBABAB	634	5	4	0.556	1240.58	8	6.4	1.79	9	9	21.71	3.98	8	7	1.86	4
Experiment3	sub_54	Auditory	1	AABBABBA	1130.75	5	4	0.556	1737.33	8	6.6	1.15	10	10	21.55	4.47	8	8	1.96	4
Experiment3	sub_54	Auditory	1	AABBBAAB	515	7	2	0.778	1364.21	8	6.7	1.04	10	14	22.53	4.11	8	8	1.96	4
Experiment3	sub_54	Auditory	1	AABBBABA	1077.5	7	2	0.778	1926.71	8	6.7	1.15	9	11	22	4.22	8	7	1.96	4
Experiment3	sub_54	Auditory	1	AABBBBAA	656	8	1	0.889	1626.52	8	6.4	1.5	7	12	22.47	2.99	8	10	1.86	5
Experiment3	sub_54	Auditory	1	ABAAABBB	514.5	7	2	0.778	1363.71	8	6.6	1.29	10	10	22.17	3.16	8	8	1.96	5
Experiment3	sub_54	Auditory	1	ABAABABB	935.5	7	2	0.778	1784.71	8	6.6	1.54	10	11	21.58	3.7	8	7	1.86	5
Experiment3	sub_54	Auditory	1	ABAABBAB	984	8	1	0.889	1954.52	8	6.6	1.54	10	12	21.37	4.53	8	6	1.86	5
Experiment3	sub_54	Auditory	1	ABABAABB	984	5	4	0.556	1590.58	8	6.4	1.15	10	10	21.71	3.56	8	7	1.86	5
Experiment3	sub_54	Auditory	1	ABABABAB	639.5	3	6	0.333	1003.45	8	6.7	6.64	5	5	19.84	2.59	2	12	1	4
Experiment3	sub_54	Auditory	1	ABABABBA	999.25	5	4	0.556	1605.83	8	6.6	2.76	9	11	20.71	4.1	8	8	1.41	4
Experiment3	sub_54	Auditory	1	ABABBABA	557	5	4	0.556	1163.58	8	6.6	2.76	6	12	20.78	3.97	8	8	1.41	4
Experiment3	sub_54	Auditory	1	ABABBBAA	690	3	6	0.333	1053.95	8	6.7	0.9	11	14	22	3.7	8	7	1.96	5
Experiment3	sub_54	Auditory	1	ABBAABAB	695.8	4	5	0.444	1181.06	8	6.6	1.5	8	10	22.03	4.11	8	6	1.86	4
Experiment3	sub_54	Auditory	1	ABBAABBA	820.25	5	4	0.556	1426.83	8	6.3	1.04	5	9	21.9	3.27	4	8	1.96	4
Experiment3	sub_54	Auditory	1	ABBABAAB	455	8	1	0.889	1425.52	8	6.4	1.5	8	11	22.11	4.25	8	6	1.86	4
Experiment3	sub_54	Auditory	1	ABBABABA	819.25	5	4	0.556	1425.83	8	6.7	4.32	8	9	20.71	3.69	8	8	1.41	4
Experiment3	sub_54	Auditory	1	ABBABBAA	506.67	6	3	0.667	1234.56	8	6.7	1.04	10	13	21.55	3.7	8	8	1.96	5
Experiment3	sub_54	Auditory	1	ABBBAAAB	987.67	6	3	0.667	1715.56	8	6.6	0.9	10	10	22.32	4.4	8	8	1.96	5
Experiment3	sub_54	Auditory	1	ABBBAABA	783.4	4	5	0.444	1268.66	8	6.6	1.04	10	14	21.82	4.39	6	7	1.96	5
Experiment3	sub_54	Auditory	1	ABBBABAA	553.25	5	4	0.556	1159.83	8	6.4	1.04	12	14	22.13	3.84	6	7	1.96	5
Experiment3	sub_54	Auditory	1	ABBBBAAA	1230.67	6	3	0.667	1958.56	8	6.3	1.4	8	12	22.1	2.64	6	10	1.86	5
Experiment3	sub_55	Auditory	1	AAAABBBB	832	0	9	0	832	8	6.7	5.09	6	6	21.9	1.88	8	12	1.41	5
Experiment3	sub_55	Auditory	1	AAABABBB	592.25	1	8	0.111	709.76	8	6.7	1.19	9	11	22.68	3.2	8	8	1.96	5
Experiment3	sub_55	Auditory	1	AAABBABB	666.29	2	7	0.222	901.31	8	6.4	1.19	12	13	22.11	3.73	8	8	1.96	5
Experiment3	sub_55	Auditory	1	AAABBBAB	745	4	5	0.444	1215.05	8	6.6	1.19	9	9	22.17	4.11	8	8	1.96	5
Experiment3	sub_55	Auditory	1	AAABBBBA	756	0	9	0	756	8	6.4	1.6	6	10	22.1	3.5	8	10	1.86	5
Experiment3	sub_55	Auditory	1	AABAABBB	1003.5	3	6	0.333	1356.04	8	6.6	1.29	11	14	22.11	3.2	8	8	1.96	5
Experiment3	sub_55	Auditory	1	AABABABB	589.38	1	8	0.111	706.89	8	6.4	1.54	8	10	22.07	3.61	8	8	1.86	4
Experiment3	sub_55	Auditory	1	AABABBAB	750.17	3	6	0.333	1102.71	8	6.7	1.54	9	9	21.58	4.28	8	7	1.86	3
Experiment3	sub_55	Auditory	1	AABABBBA	1048.14	2	7	0.222	1283.17	8	6.4	1.15	11	13	22.13	4.22	8	7	1.96	4
Experiment3	sub_55	Auditory	1	AABBAABB	583.57	2	7	0.222	818.6	8	6.6	1.04	6	6	22.62	2.51	4	8	1.96	5
Experiment3	sub_55	Auditory	1	AABBABAB	568.88	1	8	0.111	686.39	8	6.4	1.79	9	9	21.71	3.98	8	7	1.86	4
Experiment3	sub_55	Auditory	1	AABBABBA	775.4	4	5	0.444	1245.45	8	6.7	1.15	10	10	21.55	4.47	8	8	1.96	4
Experiment3	sub_55	Auditory	1	AABBBAAB	705.33	0	9	0	705.33	8	6.7	1.04	10	14	22.53	4.11	8	8	1.96	4
Experiment3	sub_55	Auditory	1	AABBBABA	713.88	1	8	0.111	831.39	8	6.3	1.15	9	11	22	4.22	8	7	1.96	4
Experiment3	sub_55	Auditory	1	AABBBBAA	586.11	0	9	0	586.11	8	6.7	1.5	7	12	22.47	2.99	8	10	1.86	5
Experiment3	sub_55	Auditory	1	ABAAABBB	696.13	1	8	0.111	813.64	8	6.6	1.29	10	10	22.17	3.16	8	8	1.96	5
Experiment3	sub_55	Auditory	1	ABAABABB	935.5	3	6	0.333	1288.04	8	6.4	1.54	10	11	21.58	3.7	8	7	1.86	5
Experiment3	sub_55	Auditory	1	ABAABBAB	604.43	2	7	0.222	839.46	8	6.3	1.54	10	12	21.37	4.53	8	6	1.86	5
Experiment3	sub_55	Auditory	1	ABAABBBA	762.86	2	7	0.222	997.88	8	6.6	1.15	13	15	21.82	4.25	8	7	1.96	5
Experiment3	sub_55	Auditory	1	ABABAABB	653.89	0	9	0	653.89	8	6.3	1.15	10	10	21.71	3.56	8	7	1.86	5
Experiment3	sub_55	Auditory	1	ABABABAB	381.11	0	9	0	381.11	8	6.6	6.64	5	5	19.84	2.59	2	12	1	4
Experiment3	sub_55	Auditory	1	ABABABBA	649.29	2	7	0.222	884.31	8	6.4	2.76	9	11	20.71	4.1	8	8	1.41	4
Experiment3	sub_55	Auditory	1	ABABBAAB	692	3	6	0.333	1044.54	8	6.4	1.15	10	12	22.03	4.08	8	6	1.86	4
Experiment3	sub_55	Auditory	1	ABABBABA	662.88	1	8	0.111	780.39	8	6.4	2.76	6	12	20.78	3.97	8	8	1.41	4
Experiment3	sub_55	Auditory	1	ABABBBAA	648.75	1	8	0.111	766.26	8	6.7	0.9	11	14	22	3.7	8	7	1.96	5
Experiment3	sub_55	Auditory	1	ABBAAABB	952.78	0	9	0	952.78	8	6.6	1.15	11	15	22.53	3.56	8	8	1.96	5
Experiment3	sub_55	Auditory	1	ABBAABAB	841.33	3	6	0.333	1193.87	8	6.3	1.5	8	10	22.03	4.11	8	6	1.86	4
Experiment3	sub_55	Auditory	1	ABBAABBA	455.75	1	8	0.111	573.26	8	6.7	1.04	5	9	21.9	3.27	4	8	1.96	4
Experiment3	sub_55	Auditory	1	ABBABAAB	583.22	0	9	0	583.22	8	6.7	1.5	8	11	22.11	4.25	8	6	1.86	4
Experiment3	sub_55	Auditory	1	ABBABABA	517	1	8	0.111	634.51	8	6.7	4.32	8	9	20.71	3.69	8	8	1.41	4
Experiment3	sub_55	Auditory	1	ABBABBAA	618.11	0	9	0	618.11	8	6.6	1.04	10	13	21.55	3.7	8	8	1.96	5
Experiment3	sub_55	Auditory	1	ABBBAAAB	736.11	0	9	0	736.11	8	6.7	0.9	10	10	22.32	4.4	8	8	1.96	5
Experiment3	sub_55	Auditory	1	ABBBAABA	585.38	1	8	0.111	702.89	8	6.6	1.04	10	14	21.82	4.39	6	7	1.96	5
Experiment3	sub_55	Auditory	1	ABBBABAA	798.44	0	9	0	798.44	8	6.7	1.04	12	14	22.13	3.84	6	7	1.96	5
Experiment3	sub_55	Auditory	1	ABBBBAAA	550.89	0	9	0	550.89	8	6.7	1.4	8	12	22.1	2.64	6	10	1.86	5
Experiment3	sub_56	Auditory	1	AAAABBBB	500.25	1	8	0.111	574.49	8	6.6	5.09	6	6	21.9	1.88	8	12	1.41	5
Experiment3	sub_56	Auditory	1	AAABABBB	652	2	7	0.222	800.48	8	6.7	1.19	9	11	22.68	3.2	8	8	1.96	5
Experiment3	sub_56	Auditory	1	AAABBABB	605.63	1	8	0.111	679.86	8	6.7	1.19	12	13	22.11	3.73	8	8	1.96	5
Experiment3	sub_56	Auditory	1	AAABBBAB	1082.8	4	5	0.444	1379.76	8	6.6	1.19	9	9	22.17	4.11	8	8	1.96	5
Experiment3	sub_56	Auditory	1	AAABBBBA	582.6	4	5	0.444	879.56	8	6.6	1.6	6	10	22.1	3.5	8	10	1.86	5
Experiment3	sub_56	Auditory	1	AABAABBB	894	1	8	0.111	968.24	8	6.6	1.29	11	14	22.11	3.2	8	8	1.96	5
Experiment3	sub_56	Auditory	1	AABABABB	670.83	3	6	0.333	893.55	8	6.6	1.54	8	10	22.07	3.61	8	8	1.86	4
Experiment3	sub_56	Auditory	1	AABABBAB	705.71	2	7	0.222	854.19	8	6.7	1.54	9	9	21.58	4.28	8	7	1.86	3
Experiment3	sub_56	Auditory	1	AABABBBA	798	4	5	0.444	1094.96	8	6.6	1.15	11	13	22.13	4.22	8	7	1.96	4
Experiment3	sub_56	Auditory	1	AABBAABB	603	0	9	0	603	8	6.4	1.04	6	6	22.62	2.51	4	8	1.96	5
Experiment3	sub_56	Auditory	1	AABBABAB	841.89	0	9	0	841.89	8	6.6	1.79	9	9	21.71	3.98	8	7	1.86	4
Experiment3	sub_56	Auditory	1	AABBABBA	600.43	2	7	0.222	748.91	8	6.3	1.15	10	10	21.55	4.47	8	8	1.96	4
Experiment3	sub_56	Auditory	1	AABBBAAB	704	5	4	0.556	1075.2	8	6.3	1.04	10	14	22.53	4.11	8	8	1.96	4
Experiment3	sub_56	Auditory	1	AABBBABA	618.14	2	7	0.222	766.62	8	6.3	1.15	9	11	22	4.22	8	7	1.96	4
Experiment3	sub_56	Auditory	1	AABBBBAA	658.75	1	8	0.111	732.99	8	6.3	1.5	7	12	22.47	2.99	8	10	1.86	5
Experiment3	sub_56	Auditory	1	ABAAABBB	728.5	5	4	0.556	1099.7	8	6.7	1.29	10	10	22.17	3.16	8	8	1.96	5
Experiment3	sub_56	Auditory	1	ABAABABB	748.25	1	8	0.111	822.49	8	6.3	1.54	10	11	21.58	3.7	8	7	1.86	5
Experiment3	sub_56	Auditory	1	ABAABBAB	912	8	1	0.889	1505.92	8	6.4	1.54	10	12	21.37	4.53	8	6	1.86	5
Experiment3	sub_56	Auditory	1	ABAABBBA	898.25	5	4	0.556	1269.45	8	6.6	1.15	13	15	21.82	4.25	8	7	1.96	5
Experiment3	sub_56	Auditory	1	ABABAABB	903.75	5	4	0.556	1274.95	8	6.6	1.15	10	10	21.71	3.56	8	7	1.86	5
Experiment3	sub_56	Auditory	1	ABABABAB	531.25	5	4	0.556	902.45	8	6.6	6.64	5	5	19.84	2.59	2	12	1	4
Experiment3	sub_56	Auditory	1	ABABABBA	690.38	1	8	0.111	764.61	8	6.6	2.76	9	11	20.71	4.1	8	8	1.41	4
Experiment3	sub_56	Auditory	1	ABABBAAB	1072.33	6	3	0.667	1517.77	8	6.7	1.15	10	12	22.03	4.08	8	6	1.86	4
Experiment3	sub_56	Auditory	1	ABABBABA	635	6	3	0.667	1080.44	8	6.6	2.76	6	12	20.78	3.97	8	8	1.41	4
Experiment3	sub_56	Auditory	1	ABABBBAA	760.29	2	7	0.222	908.77	8	6.4	0.9	11	14	22	3.7	8	7	1.96	5
Experiment3	sub_56	Auditory	1	ABBAAABB	996	0	9	0	996	8	6.6	1.15	11	15	22.53	3.56	8	8	1.96	5
Experiment3	sub_56	Auditory	1	ABBAABAB	901	3	6	0.333	1123.72	8	6.7	1.5	8	10	22.03	4.11	8	6	1.86	4
Experiment3	sub_56	Auditory	1	ABBAABBA	612	4	5	0.444	908.96	8	6.6	1.04	5	9	21.9	3.27	4	8	1.96	4
Experiment3	sub_56	Auditory	1	ABBABAAB	536	1	8	0.111	610.24	8	6.4	1.5	8	11	22.11	4.25	8	6	1.86	4
Experiment3	sub_56	Auditory	1	ABBABABA	676.43	2	7	0.222	824.91	8	6.6	4.32	8	9	20.71	3.69	8	8	1.41	4
Experiment3	sub_56	Auditory	1	ABBABBAA	679.89	0	9	0	679.89	8	6.4	1.04	10	13	21.55	3.7	8	8	1.96	5
Experiment3	sub_56	Auditory	1	ABBBAAAB	672	3	6	0.333	894.72	8	6.3	0.9	10	10	22.32	4.4	8	8	1.96	5
Experiment3	sub_56	Auditory	1	ABBBAABA	574.56	0	9	0	574.56	8	6.4	1.04	10	14	21.82	4.39	6	7	1.96	5
Experiment3	sub_56	Auditory	1	ABBBABAA	633	4	5	0.444	929.96	8	6.4	1.04	12	14	22.13	3.84	6	7	1.96	5
Experiment3	sub_56	Auditory	1	ABBBBAAA	955.5	5	4	0.556	1326.7	8	6.6	1.4	8	12	22.1	2.64	6	10	1.86	5
Experiment3	sub_57	Auditory	1	AAAABBBB	545	1	8	0.111	619.26	8	6.3	5.09	6	6	21.9	1.88	8	12	1.41	5
Experiment3	sub_57	Auditory	1	AAABABBB	640.25	1	8	0.111	714.51	8	6.7	1.19	9	11	22.68	3.2	8	8	1.96	5
Experiment3	sub_57	Auditory	1	AAABBABB	454	1	8	0.111	528.26	8	6.3	1.19	12	13	22.11	3.73	8	8	1.96	5
Experiment3	sub_57	Auditory	1	AAABBBAB	384	3	6	0.333	606.77	8	6.7	1.19	9	9	22.17	4.11	8	8	1.96	5
Experiment3	sub_57	Auditory	1	AAABBBBA	472.89	0	9	0	472.89	8	6.6	1.6	6	10	22.1	3.5	8	10	1.86	5
Experiment3	sub_57	Auditory	1	AABAABBB	546.67	0	9	0	546.67	8	6.3	1.29	11	14	22.11	3.2	8	8	1.96	5
Experiment3	sub_57	Auditory	1	AABABABB	474.25	1	8	0.111	548.51	8	6.6	1.54	8	10	22.07	3.61	8	8	1.86	4
Experiment3	sub_57	Auditory	1	AABABBAB	548.67	0	9	0	548.67	8	6.3	1.54	9	9	21.58	4.28	8	7	1.86	3
Experiment3	sub_57	Auditory	1	AABABBBA	549.56	0	9	0	549.56	8	6.4	1.15	11	13	22.13	4.22	8	7	1.96	4
Experiment3	sub_57	Auditory	1	AABBAABB	615.78	0	9	0	615.78	8	6.6	1.04	6	6	22.62	2.51	4	8	1.96	5
Experiment3	sub_57	Auditory	1	AABBABAB	448.75	1	8	0.111	523.01	8	6.6	1.79	9	9	21.71	3.98	8	7	1.86	4
Experiment3	sub_57	Auditory	1	AABBABBA	486.56	0	9	0	486.56	8	6.7	1.15	10	10	21.55	4.47	8	8	1.96	4
Experiment3	sub_57	Auditory	1	AABBBAAB	442.75	1	8	0.111	517.01	8	6.4	1.04	10	14	22.53	4.11	8	8	1.96	4
Experiment3	sub_57	Auditory	1	AABBBABA	429.13	1	8	0.111	503.38	8	6.3	1.15	9	11	22	4.22	8	7	1.96	4
Experiment3	sub_57	Auditory	1	AABBBBAA	502.89	0	9	0	502.89	8	6.3	1.5	7	12	22.47	2.99	8	10	1.86	5
Experiment3	sub_57	Auditory	1	ABAAABBB	454.38	1	8	0.111	528.63	8	6.7	1.29	10	10	22.17	3.16	8	8	1.96	5
Experiment3	sub_57	Auditory	1	ABAABABB	530.33	0	9	0	530.33	8	6.3	1.54	10	11	21.58	3.7	8	7	1.86	5
Experiment3	sub_57	Auditory	1	ABAABBAB	474.44	0	9	0	474.44	8	6.6	1.54	10	12	21.37	4.53	8	6	1.86	5
Experiment3	sub_57	Auditory	1	ABAABBBA	549.78	0	9	0	549.78	8	6.7	1.15	13	15	21.82	4.25	8	7	1.96	5
Experiment3	sub_57	Auditory	1	ABABAABB	514.57	2	7	0.222	663.08	8	6.3	1.15	10	10	21.71	3.56	8	7	1.86	5
Experiment3	sub_57	Auditory	1	ABABABAB	500.56	0	9	0	500.56	8	6.4	6.64	5	5	19.84	2.59	2	12	1	4
Experiment3	sub_57	Auditory	1	ABABABBA	471.67	0	9	0	471.67	8	6.6	2.76	9	11	20.71	4.1	8	8	1.41	4
Experiment3	sub_57	Auditory	1	ABABBAAB	448.57	2	7	0.222	597.08	8	6.4	1.15	10	12	22.03	4.08	8	6	1.86	4
Experiment3	sub_57	Auditory	1	ABABBABA	477.22	0	9	0	477.22	8	6.4	2.76	6	12	20.78	3.97	8	8	1.41	4
Experiment3	sub_57	Auditory	1	ABABBBAA	489.75	1	8	0.111	564.01	8	6.7	0.9	11	14	22	3.7	8	7	1.96	5
Experiment3	sub_57	Auditory	1	ABBAAABB	576.33	0	9	0	576.33	8	6.4	1.15	11	15	22.53	3.56	8	8	1.96	5
Experiment3	sub_57	Auditory	1	ABBAABAB	495.25	1	8	0.111	569.51	8	6.6	1.5	8	10	22.03	4.11	8	6	1.86	4
Experiment3	sub_57	Auditory	1	ABBAABBA	499.89	0	9	0	499.89	8	6.4	1.04	5	9	21.9	3.27	4	8	1.96	4
Experiment3	sub_57	Auditory	1	ABBABAAB	547.56	0	9	0	547.56	8	6.7	1.5	8	11	22.11	4.25	8	6	1.86	4
Experiment3	sub_57	Auditory	1	ABBABABA	449.75	1	8	0.111	524.01	8	6.4	4.32	8	9	20.71	3.69	8	8	1.41	4
Experiment3	sub_57	Auditory	1	ABBABBAA	495.67	0	9	0	495.67	8	6.3	1.04	10	13	21.55	3.7	8	8	1.96	5
Experiment3	sub_57	Auditory	1	ABBBAAAB	431	1	8	0.111	505.26	8	6.7	0.9	10	10	22.32	4.4	8	8	1.96	5
Experiment3	sub_57	Auditory	1	ABBBAABA	469.22	0	9	0	469.22	8	6.6	1.04	10	14	21.82	4.39	6	7	1.96	5
Experiment3	sub_57	Auditory	1	ABBBABAA	422.67	0	9	0	422.67	8	6.4	1.04	12	14	22.13	3.84	6	7	1.96	5
Experiment3	sub_57	Auditory	1	ABBBBAAA	510	1	8	0.111	584.26	8	6.3	1.4	8	12	22.1	2.64	6	10	1.86	5
Experiment3	sub_58	Auditory	1	AAAABBBB	884.6	4	5	0.444	1356.84	8	6.3	5.09	6	6	21.9	1.88	8	12	1.41	5
Experiment3	sub_58	Auditory	1	AAABABBB	1113.57	2	7	0.222	1349.69	8	6.3	1.19	9	11	22.68	3.2	8	8	1.96	5
Experiment3	sub_58	Auditory	1	AAABBABB	608.67	3	6	0.333	962.84	8	6.3	1.19	12	13	22.11	3.73	8	8	1.96	5
Experiment3	sub_58	Auditory	1	AAABBBAB	896.25	5	4	0.556	1486.55	8	6.7	1.19	9	9	22.17	4.11	8	8	1.96	5
Experiment3	sub_58	Auditory	1	AAABBBBA	1190.6	4	5	0.444	1662.84	8	6.3	1.6	6	10	22.1	3.5	8	10	1.86	5
Experiment3	sub_58	Auditory	1	AABAABBB	1124.6	4	5	0.444	1596.84	8	6.7	1.29	11	14	22.11	3.2	8	8	1.96	5
Experiment3	sub_58	Auditory	1	AABABABB	1315.25	1	8	0.111	1433.31	8	6.3	1.54	8	10	22.07	3.61	8	8	1.86	4
Experiment3	sub_58	Auditory	1	AABABBAB	943.17	3	6	0.333	1297.34	8	6.6	1.54	9	9	21.58	4.28	8	7	1.86	3
Experiment3	sub_58	Auditory	1	AABABBBA	985.67	3	6	0.333	1339.84	8	6.6	1.15	11	13	22.13	4.22	8	7	1.96	4
Experiment3	sub_58	Auditory	1	AABBAABB	1015	5	4	0.556	1605.3	8	6.6	1.04	6	6	22.62	2.51	4	8	1.96	5
Experiment3	sub_58	Auditory	1	AABBABAB	1186.86	2	7	0.222	1422.98	8	6.3	1.79	9	9	21.71	3.98	8	7	1.86	4
Experiment3	sub_58	Auditory	1	AABBABBA	1111.43	2	7	0.222	1347.55	8	6.3	1.15	10	10	21.55	4.47	8	8	1.96	4
Experiment3	sub_58	Auditory	1	AABBBAAB	827.2	4	5	0.444	1299.44	8	6.6	1.04	10	14	22.53	4.11	8	8	1.96	4
Experiment3	sub_58	Auditory	1	AABBBABA	1016.86	2	7	0.222	1252.98	8	6.6	1.15	9	11	22	4.22	8	7	1.96	4
Experiment3	sub_58	Auditory	1	AABBBBAA	1147.13	1	8	0.111	1265.18	8	6.4	1.5	7	12	22.47	2.99	8	10	1.86	5
Experiment3	sub_58	Auditory	1	ABAAABBB	889.71	2	7	0.222	1125.83	8	6.6	1.29	10	10	22.17	3.16	8	8	1.96	5
Experiment3	sub_58	Auditory	1	ABAABABB	906.6	4	5	0.444	1378.84	8	6.4	1.54	10	11	21.58	3.7	8	7	1.86	5
Experiment3	sub_58	Auditory	1	ABAABBAB	883.14	2	7	0.222	1119.26	8	6.7	1.54	10	12	21.37	4.53	8	6	1.86	5
Experiment3	sub_58	Auditory	1	ABAABBBA	815.5	5	4	0.556	1405.8	8	6.3	1.15	13	15	21.82	4.25	8	7	1.96	5
Experiment3	sub_58	Auditory	1	ABABAABB	1415.5	5	4	0.556	2005.8	8	6.3	1.15	10	10	21.71	3.56	8	7	1.86	5
Experiment3	sub_58	Auditory	1	ABABABAB	1046.86	2	7	0.222	1282.98	8	6.6	6.64	5	5	19.84	2.59	2	12	1	4
Experiment3	sub_58	Auditory	1	ABABABBA	1125.33	0	9	0	1125.33	8	6.7	2.76	9	11	20.71	4.1	8	8	1.41	4
Experiment3	sub_58	Auditory	1	ABABBAAB	781	1	8	0.111	899.06	8	6.6	1.15	10	12	22.03	4.08	8	6	1.86	4
Experiment3	sub_58	Auditory	1	ABABBABA	931.2	4	5	0.444	1403.44	8	6.6	2.76	6	12	20.78	3.97	8	8	1.41	4
Experiment3	sub_58	Auditory	1	ABABBBAA	1172.2	4	5	0.444	1644.44	8	6.4	0.9	11	14	22	3.7	8	7	1.96	5
Experiment3	sub_58	Auditory	1	ABBAAABB	578.5	7	2	0.778	1404.92	8	6.7	1.15	11	15	22.53	3.56	8	8	1.96	5
Experiment3	sub_58	Auditory	1	ABBAABAB	852	5	4	0.556	1442.3	8	6.6	1.5	8	10	22.03	4.11	8	6	1.86	4
Experiment3	sub_58	Auditory	1	ABBAABBA	951.83	3	6	0.333	1306.01	8	6.3	1.04	5	9	21.9	3.27	4	8	1.96	4
Experiment3	sub_58	Auditory	1	ABBABAAB	1057.75	1	8	0.111	1175.81	8	6.6	1.5	8	11	22.11	4.25	8	6	1.86	4
Experiment3	sub_58	Auditory	1	ABBABABA	904.2	4	5	0.444	1376.44	8	6.4	4.32	8	9	20.71	3.69	8	8	1.41	4
Experiment3	sub_58	Auditory	1	ABBABBAA	866.2	4	5	0.444	1338.44	8	6.4	1.04	10	13	21.55	3.7	8	8	1.96	5
Experiment3	sub_58	Auditory	1	ABBBAAAB	783.25	1	8	0.111	901.31	8	6.4	0.9	10	10	22.32	4.4	8	8	1.96	5
Experiment3	sub_58	Auditory	1	ABBBAABA	1089.14	2	7	0.222	1325.26	8	6.4	1.04	10	14	21.82	4.39	6	7	1.96	5
Experiment3	sub_58	Auditory	1	ABBBABAA	1318.5	5	4	0.556	1908.8	8	6.4	1.04	12	14	22.13	3.84	6	7	1.96	5
Experiment3	sub_58	Auditory	1	ABBBBAAA	1169.2	4	5	0.444	1641.44	8	6.3	1.4	8	12	22.1	2.64	6	10	1.86	5
Experiment3	sub_59	Auditory	1	AAAABBBB	1073.25	5	4	0.556	1887.71	8	6.6	5.09	6	6	21.9	1.88	8	12	1.41	5
Experiment3	sub_59	Auditory	1	AAABABBB	930.5	7	2	0.778	2070.75	8	6.3	1.19	9	11	22.68	3.2	8	8	1.96	5
Experiment3	sub_59	Auditory	1	AAABBABB	996.33	6	3	0.667	1973.69	8	6.4	1.19	12	13	22.11	3.73	8	8	1.96	5
Experiment3	sub_59	Auditory	1	AAABBBAB	1124.5	7	2	0.778	2264.75	8	6.7	1.19	9	9	22.17	4.11	8	8	1.96	5
Experiment3	sub_59	Auditory	1	AAABBBBA	1095.5	5	4	0.556	1909.96	8	6.3	1.6	6	10	22.1	3.5	8	10	1.86	5
Experiment3	sub_59	Auditory	1	AABAABBB	946.5	7	2	0.778	2086.75	8	6.7	1.29	11	14	22.11	3.2	8	8	1.96	5
Experiment3	sub_59	Auditory	1	AABABABB	1249	6	3	0.667	2226.36	8	6.3	1.54	8	10	22.07	3.61	8	8	1.86	4
Experiment3	sub_59	Auditory	1	AABABBAB	1331	5	4	0.556	2145.46	8	6.4	1.54	9	9	21.58	4.28	8	7	1.86	3
Experiment3	sub_59	Auditory	1	AABABBBA	1331	4	5	0.444	1982.57	8	6.4	1.15	11	13	22.13	4.22	8	7	1.96	4
Experiment3	sub_59	Auditory	1	AABBAABB	971.5	5	4	0.556	1785.96	8	6.7	1.04	6	6	22.62	2.51	4	8	1.96	5
Experiment3	sub_59	Auditory	1	AABBABAB	814	7	2	0.778	1954.25	8	6.6	1.79	9	9	21.71	3.98	8	7	1.86	4
Experiment3	sub_59	Auditory	1	AABBABBA	1005	6	3	0.667	1982.36	8	6.3	1.15	10	10	21.55	4.47	8	8	1.96	4
Experiment3	sub_59	Auditory	1	AABBBAAB	1130.67	6	3	0.667	2108.02	8	6.4	1.04	10	14	22.53	4.11	8	8	1.96	4
Experiment3	sub_59	Auditory	1	AABBBBAA	1121	8	1	0.889	2424.14	8	6.3	1.5	7	12	22.47	2.99	8	10	1.86	5
Experiment3	sub_59	Auditory	1	ABAAABBB	1337.5	5	4	0.556	2151.96	8	6.4	1.29	10	10	22.17	3.16	8	8	1.96	5
Experiment3	sub_59	Auditory	1	ABAABABB	1020.75	5	4	0.556	1835.21	8	6.3	1.54	10	11	21.58	3.7	8	7	1.86	5
Experiment3	sub_59	Auditory	1	ABAABBAB	915.33	6	3	0.667	1892.69	8	6.4	1.54	10	12	21.37	4.53	8	6	1.86	5
Experiment3	sub_59	Auditory	1	ABAABBBA	694	6	3	0.667	1671.36	8	6.4	1.15	13	15	21.82	4.25	8	7	1.96	5
Experiment3	sub_59	Auditory	1	ABABAABB	965.5	7	2	0.778	2105.75	8	6.6	1.15	10	10	21.71	3.56	8	7	1.86	5
Experiment3	sub_59	Auditory	1	ABABABAB	1026	6	3	0.667	2003.36	8	6.7	6.64	5	5	19.84	2.59	2	12	1	4
Experiment3	sub_59	Auditory	1	ABABABBA	1273	7	2	0.778	2413.25	8	6.3	2.76	9	11	20.71	4.1	8	8	1.41	4
Experiment3	sub_59	Auditory	1	ABABBAAB	752	5	4	0.556	1566.46	8	6.4	1.15	10	12	22.03	4.08	8	6	1.86	4
Experiment3	sub_59	Auditory	1	ABABBABA	900.2	4	5	0.444	1551.77	8	6.6	2.76	6	12	20.78	3.97	8	8	1.41	4
Experiment3	sub_59	Auditory	1	ABABBBAA	802	8	1	0.889	2105.14	8	6.3	0.9	11	14	22	3.7	8	7	1.96	5
Experiment3	sub_59	Auditory	1	ABBAAABB	903	6	3	0.667	1880.36	8	6.4	1.15	11	15	22.53	3.56	8	8	1.96	5
Experiment3	sub_59	Auditory	1	ABBAABAB	847.8	4	5	0.444	1499.37	8	6.6	1.5	8	10	22.03	4.11	8	6	1.86	4
Experiment3	sub_59	Auditory	1	ABBAABBA	747.25	5	4	0.556	1561.71	8	6.7	1.04	5	9	21.9	3.27	4	8	1.96	4
Experiment3	sub_59	Auditory	1	ABBABAAB	1285.25	5	4	0.556	2099.71	8	6.4	1.5	8	11	22.11	4.25	8	6	1.86	4
Experiment3	sub_59	Auditory	1	ABBABABA	1128.5	7	2	0.778	2268.75	8	6.3	4.32	8	9	20.71	3.69	8	8	1.41	4
Experiment3	sub_59	Auditory	1	ABBABBAA	865.33	6	3	0.667	1842.69	8	6.3	1.04	10	13	21.55	3.7	8	8	1.96	5
Experiment3	sub_59	Auditory	1	ABBBAAAB	766.5	5	4	0.556	1580.96	8	6.6	0.9	10	10	22.32	4.4	8	8	1.96	5
Experiment3	sub_59	Auditory	1	ABBBAABA	786	7	2	0.778	1926.25	8	6.6	1.04	10	14	21.82	4.39	6	7	1.96	5
Experiment3	sub_59	Auditory	1	ABBBABAA	1472	8	1	0.889	2775.14	8	6.7	1.04	12	14	22.13	3.84	6	7	1.96	5
Experiment3	sub_60	Auditory	1	AAAABBBB	796.75	1	8	0.111	881.86	8	6.6	5.09	6	6	21.9	1.88	8	12	1.41	5
Experiment3	sub_60	Auditory	1	AAABABBB	1025	4	5	0.444	1365.44	8	6.6	1.19	9	11	22.68	3.2	8	8	1.96	5
Experiment3	sub_60	Auditory	1	AAABBABB	996.5	3	6	0.333	1251.83	8	6.4	1.19	12	13	22.11	3.73	8	8	1.96	5
Experiment3	sub_60	Auditory	1	AAABBBAB	971.75	5	4	0.556	1397.3	8	6.7	1.19	9	9	22.17	4.11	8	8	1.96	5
Experiment3	sub_60	Auditory	1	AAABBBBA	765	5	4	0.556	1190.55	8	6.7	1.6	6	10	22.1	3.5	8	10	1.86	5
Experiment3	sub_60	Auditory	1	AABAABBB	778.33	6	3	0.667	1289	8	6.4	1.29	11	14	22.11	3.2	8	8	1.96	5
Experiment3	sub_60	Auditory	1	AABABABB	841.57	2	7	0.222	1011.79	8	6.4	1.54	8	10	22.07	3.61	8	8	1.86	4
Experiment3	sub_60	Auditory	1	AABABBAB	629.75	5	4	0.556	1055.3	8	6.7	1.54	9	9	21.58	4.28	8	7	1.86	3
Experiment3	sub_60	Auditory	1	AABABBBA	950.29	2	7	0.222	1120.51	8	6.3	1.15	11	13	22.13	4.22	8	7	1.96	4
Experiment3	sub_60	Auditory	1	AABBAABB	754.57	2	7	0.222	924.79	8	6.3	1.04	6	6	22.62	2.51	4	8	1.96	5
Experiment3	sub_60	Auditory	1	AABBABAB	736.83	3	6	0.333	992.17	8	6.6	1.79	9	9	21.71	3.98	8	7	1.86	4
Experiment3	sub_60	Auditory	1	AABBABBA	879.14	2	7	0.222	1049.36	8	6.3	1.15	10	10	21.55	4.47	8	8	1.96	4
Experiment3	sub_60	Auditory	1	AABBBAAB	1012.17	3	6	0.333	1267.5	8	6.3	1.04	10	14	22.53	4.11	8	8	1.96	4
Experiment3	sub_60	Auditory	1	AABBBABA	773.29	2	7	0.222	943.51	8	6.7	1.15	9	11	22	4.22	8	7	1.96	4
Experiment3	sub_60	Auditory	1	AABBBBAA	875.5	1	8	0.111	960.61	8	6.7	1.5	7	12	22.47	2.99	8	10	1.86	5
Experiment3	sub_60	Auditory	1	ABAAABBB	1072.29	2	7	0.222	1242.51	8	6.3	1.29	10	10	22.17	3.16	8	8	1.96	5
Experiment3	sub_60	Auditory	1	ABAABABB	786	3	6	0.333	1041.33	8	6.7	1.54	10	11	21.58	3.7	8	7	1.86	5
Experiment3	sub_60	Auditory	1	ABAABBAB	772.5	5	4	0.556	1198.05	8	6.4	1.54	10	12	21.37	4.53	8	6	1.86	5
Experiment3	sub_60	Auditory	1	ABAABBBA	768.67	6	3	0.667	1279.33	8	6.6	1.15	13	15	21.82	4.25	8	7	1.96	5
Experiment3	sub_60	Auditory	1	ABABAABB	990.83	3	6	0.333	1246.17	8	6.3	1.15	10	10	21.71	3.56	8	7	1.86	5
Experiment3	sub_60	Auditory	1	ABABABAB	807.38	1	8	0.111	892.49	8	6.3	6.64	5	5	19.84	2.59	2	12	1	4
Experiment3	sub_60	Auditory	1	ABABABBA	787	4	5	0.444	1127.44	8	6.6	2.76	9	11	20.71	4.1	8	8	1.41	4
Experiment3	sub_60	Auditory	1	ABABBAAB	828.5	1	8	0.111	913.61	8	6.3	1.15	10	12	22.03	4.08	8	6	1.86	4
Experiment3	sub_60	Auditory	1	ABABBABA	816.5	1	8	0.111	901.61	8	6.7	2.76	6	12	20.78	3.97	8	8	1.41	4
Experiment3	sub_60	Auditory	1	ABABBBAA	959.57	2	7	0.222	1129.79	8	6.4	0.9	11	14	22	3.7	8	7	1.96	5
Experiment3	sub_60	Auditory	1	ABBAAABB	815.67	6	3	0.667	1326.33	8	6.3	1.15	11	15	22.53	3.56	8	8	1.96	5
Experiment3	sub_60	Auditory	1	ABBAABAB	983.6	4	5	0.444	1324.04	8	6.3	1.5	8	10	22.03	4.11	8	6	1.86	4
Experiment3	sub_60	Auditory	1	ABBAABBA	885.25	5	4	0.556	1310.8	8	6.3	1.04	5	9	21.9	3.27	4	8	1.96	4
Experiment3	sub_60	Auditory	1	ABBABAAB	1334.33	6	3	0.667	1845	8	6.4	1.5	8	11	22.11	4.25	8	6	1.86	4
Experiment3	sub_60	Auditory	1	ABBABABA	810	3	6	0.333	1065.33	8	6.7	4.32	8	9	20.71	3.69	8	8	1.41	4
Experiment3	sub_60	Auditory	1	ABBABBAA	578.5	5	4	0.556	1004.05	8	6.7	1.04	10	13	21.55	3.7	8	8	1.96	5
Experiment3	sub_60	Auditory	1	ABBBAAAB	929.25	1	8	0.111	1014.36	8	6.7	0.9	10	10	22.32	4.4	8	8	1.96	5
Experiment3	sub_60	Auditory	1	ABBBAABA	615.5	5	4	0.556	1041.05	8	6.7	1.04	10	14	21.82	4.39	6	7	1.96	5
Experiment3	sub_60	Auditory	1	ABBBABAA	933.43	2	7	0.222	1103.65	8	6.7	1.04	12	14	22.13	3.84	6	7	1.96	5
Experiment3	sub_60	Auditory	1	ABBBBAAA	795.33	3	6	0.333	1050.67	8	6.6	1.4	8	12	22.1	2.64	6	10	1.86	5
Experiment3	sub_61	Auditory	1	AAAABBBB	544.11	0	9	0	544.11	8	6.3	5.09	6	6	21.9	1.88	8	12	1.41	5
Experiment3	sub_61	Auditory	1	AAABABBB	517.38	1	8	0.111	579.43	8	6.6	1.19	9	11	22.68	3.2	8	8	1.96	5
Experiment3	sub_61	Auditory	1	AAABBABB	545.75	1	8	0.111	607.8	8	6.3	1.19	12	13	22.11	3.73	8	8	1.96	5
Experiment3	sub_61	Auditory	1	AAABBBAB	733.17	3	6	0.333	919.32	8	6.7	1.19	9	9	22.17	4.11	8	8	1.96	5
Experiment3	sub_61	Auditory	1	AAABBBBA	649.33	0	9	0	649.33	8	6.7	1.6	6	10	22.1	3.5	8	10	1.86	5
Experiment3	sub_61	Auditory	1	AABAABBB	746.75	1	8	0.111	808.8	8	6.4	1.29	11	14	22.11	3.2	8	8	1.96	5
Experiment3	sub_61	Auditory	1	AABABABB	703	3	6	0.333	889.15	8	6.3	1.54	8	10	22.07	3.61	8	8	1.86	4
Experiment3	sub_61	Auditory	1	AABABBAB	659.17	3	6	0.333	845.32	8	6.4	1.54	9	9	21.58	4.28	8	7	1.86	3
Experiment3	sub_61	Auditory	1	AABABBBA	662.86	2	7	0.222	786.96	8	6.4	1.15	11	13	22.13	4.22	8	7	1.96	4
Experiment3	sub_61	Auditory	1	AABBAABB	683.78	0	9	0	683.78	8	6.3	1.04	6	6	22.62	2.51	4	8	1.96	5
Experiment3	sub_61	Auditory	1	AABBABAB	619	2	7	0.222	743.1	8	6.6	1.79	9	9	21.71	3.98	8	7	1.86	4
Experiment3	sub_61	Auditory	1	AABBABBA	712.88	1	8	0.111	774.93	8	6.4	1.15	10	10	21.55	4.47	8	8	1.96	4
Experiment3	sub_61	Auditory	1	AABBBAAB	671	2	7	0.222	795.1	8	6.4	1.04	10	14	22.53	4.11	8	8	1.96	4
Experiment3	sub_61	Auditory	1	AABBBABA	496.43	2	7	0.222	620.53	8	6.3	1.15	9	11	22	4.22	8	7	1.96	4
Experiment3	sub_61	Auditory	1	AABBBBAA	796.56	0	9	0	796.56	8	6.6	1.5	7	12	22.47	2.99	8	10	1.86	5
Experiment3	sub_61	Auditory	1	ABAAABBB	522.5	3	6	0.333	708.65	8	6.6	1.29	10	10	22.17	3.16	8	8	1.96	5
Experiment3	sub_61	Auditory	1	ABAABABB	625	3	6	0.333	811.15	8	6.3	1.54	10	11	21.58	3.7	8	7	1.86	5
Experiment3	sub_61	Auditory	1	ABAABBAB	812.57	2	7	0.222	936.67	8	6.3	1.54	10	12	21.37	4.53	8	6	1.86	5
Experiment3	sub_61	Auditory	1	ABAABBBA	784.5	1	8	0.111	846.55	8	6.3	1.15	13	15	21.82	4.25	8	7	1.96	5
Experiment3	sub_61	Auditory	1	ABABAABB	834	5	4	0.556	1144.25	8	6.7	1.15	10	10	21.71	3.56	8	7	1.86	5
Experiment3	sub_61	Auditory	1	ABABABAB	574.13	1	8	0.111	636.18	8	6.4	6.64	5	5	19.84	2.59	2	12	1	4
Experiment3	sub_61	Auditory	1	ABABABBA	732.86	2	7	0.222	856.96	8	6.7	2.76	9	11	20.71	4.1	8	8	1.41	4
Experiment3	sub_61	Auditory	1	ABABBAAB	568.33	3	6	0.333	754.49	8	6.6	1.15	10	12	22.03	4.08	8	6	1.86	4
Experiment3	sub_61	Auditory	1	ABABBABA	701.33	6	3	0.667	1073.64	8	6.4	2.76	6	12	20.78	3.97	8	8	1.41	4
Experiment3	sub_61	Auditory	1	ABABBBAA	688.5	5	4	0.556	998.75	8	6.3	0.9	11	14	22	3.7	8	7	1.96	5
Experiment3	sub_61	Auditory	1	ABBAAABB	844	4	5	0.444	1092.2	8	6.7	1.15	11	15	22.53	3.56	8	8	1.96	5
Experiment3	sub_61	Auditory	1	ABBAABAB	894.2	4	5	0.444	1142.4	8	6.3	1.5	8	10	22.03	4.11	8	6	1.86	4
Experiment3	sub_61	Auditory	1	ABBAABBA	621.67	6	3	0.667	993.97	8	6.6	1.04	5	9	21.9	3.27	4	8	1.96	4
Experiment3	sub_61	Auditory	1	ABBABAAB	756.83	3	6	0.333	942.99	8	6.7	1.5	8	11	22.11	4.25	8	6	1.86	4
Experiment3	sub_61	Auditory	1	ABBABABA	583.5	3	6	0.333	769.65	8	6.4	4.32	8	9	20.71	3.69	8	8	1.41	4
Experiment3	sub_61	Auditory	1	ABBABBAA	720.63	1	8	0.111	782.68	8	6.4	1.04	10	13	21.55	3.7	8	8	1.96	5
Experiment3	sub_61	Auditory	1	ABBBAAAB	791.88	1	8	0.111	853.93	8	6.7	0.9	10	10	22.32	4.4	8	8	1.96	5
Experiment3	sub_61	Auditory	1	ABBBAABA	557.33	0	9	0	557.33	8	6.6	1.04	10	14	21.82	4.39	6	7	1.96	5
Experiment3	sub_61	Auditory	1	ABBBABAA	788.63	1	8	0.111	850.68	8	6.6	1.04	12	14	22.13	3.84	6	7	1.96	5
Experiment3	sub_61	Auditory	1	ABBBBAAA	721.75	1	8	0.111	783.8	8	6.4	1.4	8	12	22.1	2.64	6	10	1.86	5
Experiment3	sub_62	Auditory	1	AAAABBBB	468.78	0	9	0	468.78	8	6.3	5.09	6	6	21.9	1.88	8	12	1.41	5
Experiment3	sub_62	Auditory	1	AAABABBB	471.44	0	9	0	471.44	8	6.4	1.19	9	11	22.68	3.2	8	8	1.96	5
Experiment3	sub_62	Auditory	1	AAABBABB	744.43	2	7	0.222	925.67	8	6.6	1.19	12	13	22.11	3.73	8	8	1.96	5
Experiment3	sub_62	Auditory	1	AAABBBAB	485.13	1	8	0.111	575.74	8	6.6	1.19	9	9	22.17	4.11	8	8	1.96	5
Experiment3	sub_62	Auditory	1	AAABBBBA	404.33	0	9	0	404.33	8	6.3	1.6	6	10	22.1	3.5	8	10	1.86	5
Experiment3	sub_62	Auditory	1	AABAABBB	463	1	8	0.111	553.62	8	6.6	1.29	11	14	22.11	3.2	8	8	1.96	5
Experiment3	sub_62	Auditory	1	AABABABB	398.67	3	6	0.333	670.53	8	6.6	1.54	8	10	22.07	3.61	8	8	1.86	4
Experiment3	sub_62	Auditory	1	AABABBAB	532.38	1	8	0.111	622.99	8	6.4	1.54	9	9	21.58	4.28	8	7	1.86	3
Experiment3	sub_62	Auditory	1	AABABBBA	490.78	0	9	0	490.78	8	6.3	1.15	11	13	22.13	4.22	8	7	1.96	4
Experiment3	sub_62	Auditory	1	AABBAABB	433.13	1	8	0.111	523.74	8	6.3	1.04	6	6	22.62	2.51	4	8	1.96	5
Experiment3	sub_62	Auditory	1	AABBABAB	432.67	0	9	0	432.67	8	6.3	1.79	9	9	21.71	3.98	8	7	1.86	4
Experiment3	sub_62	Auditory	1	AABBABBA	566.63	1	8	0.111	657.24	8	6.3	1.15	10	10	21.55	4.47	8	8	1.96	4
Experiment3	sub_62	Auditory	1	AABBBAAB	455	1	8	0.111	545.62	8	6.4	1.04	10	14	22.53	4.11	8	8	1.96	4
Experiment3	sub_62	Auditory	1	AABBBABA	451.63	1	8	0.111	542.24	8	6.7	1.15	9	11	22	4.22	8	7	1.96	4
Experiment3	sub_62	Auditory	1	AABBBBAA	596.5	3	6	0.333	868.36	8	6.3	1.5	7	12	22.47	2.99	8	10	1.86	5
Experiment3	sub_62	Auditory	1	ABAAABBB	529.56	0	9	0	529.56	8	6.6	1.29	10	10	22.17	3.16	8	8	1.96	5
Experiment3	sub_62	Auditory	1	ABAABABB	627.5	1	8	0.111	718.12	8	6.6	1.54	10	11	21.58	3.7	8	7	1.86	5
Experiment3	sub_62	Auditory	1	ABAABBAB	549	1	8	0.111	639.62	8	6.7	1.54	10	12	21.37	4.53	8	6	1.86	5
Experiment3	sub_62	Auditory	1	ABAABBBA	485.13	1	8	0.111	575.74	8	6.6	1.15	13	15	21.82	4.25	8	7	1.96	5
Experiment3	sub_62	Auditory	1	ABABAABB	502	1	8	0.111	592.62	8	6.7	1.15	10	10	21.71	3.56	8	7	1.86	5
Experiment3	sub_62	Auditory	1	ABABABAB	413.5	1	8	0.111	504.12	8	6.7	6.64	5	5	19.84	2.59	2	12	1	4
Experiment3	sub_62	Auditory	1	ABABABBA	472.89	0	9	0	472.89	8	6.7	2.76	9	11	20.71	4.1	8	8	1.41	4
Experiment3	sub_62	Auditory	1	ABABBAAB	494.78	0	9	0	494.78	8	6.6	1.15	10	12	22.03	4.08	8	6	1.86	4
Experiment3	sub_62	Auditory	1	ABABBABA	587.56	0	9	0	587.56	8	6.6	2.76	6	12	20.78	3.97	8	8	1.41	4
Experiment3	sub_62	Auditory	1	ABABBBAA	551.38	1	8	0.111	641.99	8	6.4	0.9	11	14	22	3.7	8	7	1.96	5
Experiment3	sub_62	Auditory	1	ABBAAABB	563	2	7	0.222	744.24	8	6.3	1.15	11	15	22.53	3.56	8	8	1.96	5
Experiment3	sub_62	Auditory	1	ABBAABAB	461.11	0	9	0	461.11	8	6.4	1.5	8	10	22.03	4.11	8	6	1.86	4
Experiment3	sub_62	Auditory	1	ABBAABBA	752.71	2	7	0.222	933.95	8	6.3	1.04	5	9	21.9	3.27	4	8	1.96	4
Experiment3	sub_62	Auditory	1	ABBABAAB	462.11	0	9	0	462.11	8	6.4	1.5	8	11	22.11	4.25	8	6	1.86	4
Experiment3	sub_62	Auditory	1	ABBABABA	401.78	0	9	0	401.78	8	6.4	4.32	8	9	20.71	3.69	8	8	1.41	4
Experiment3	sub_62	Auditory	1	ABBABBAA	501.56	0	9	0	501.56	8	6.3	1.04	10	13	21.55	3.7	8	8	1.96	5
Experiment3	sub_62	Auditory	1	ABBBAAAB	494.63	1	8	0.111	585.24	8	6.6	0.9	10	10	22.32	4.4	8	8	1.96	5
Experiment3	sub_62	Auditory	1	ABBBAABA	544.67	3	6	0.333	816.53	8	6.6	1.04	10	14	21.82	4.39	6	7	1.96	5
Experiment3	sub_62	Auditory	1	ABBBABAA	483	0	9	0	483	8	6.3	1.04	12	14	22.13	3.84	6	7	1.96	5
Experiment3	sub_62	Auditory	1	ABBBBAAA	600.11	0	9	0	600.11	8	6.3	1.4	8	12	22.1	2.64	6	10	1.86	5
Experiment3	sub_63	Auditory	1	AAAABBBB	402.75	1	8	0.111	509.49	8	6.7	5.09	6	6	21.9	1.88	8	12	1.41	5
Experiment3	sub_63	Auditory	1	AAABABBB	451.25	1	8	0.111	557.99	8	6.7	1.19	9	11	22.68	3.2	8	8	1.96	5
Experiment3	sub_63	Auditory	1	AAABBABB	518.11	0	9	0	518.11	8	6.3	1.19	12	13	22.11	3.73	8	8	1.96	5
Experiment3	sub_63	Auditory	1	AAABBBAB	398.78	0	9	0	398.78	8	6.6	1.19	9	9	22.17	4.11	8	8	1.96	5
Experiment3	sub_63	Auditory	1	AAABBBBA	508.25	1	8	0.111	614.99	8	6.6	1.6	6	10	22.1	3.5	8	10	1.86	5
Experiment3	sub_63	Auditory	1	AABAABBB	433.63	1	8	0.111	540.36	8	6.6	1.29	11	14	22.11	3.2	8	8	1.96	5
Experiment3	sub_63	Auditory	1	AABABABB	370.75	1	8	0.111	477.49	8	6.7	1.54	8	10	22.07	3.61	8	8	1.86	4
Experiment3	sub_63	Auditory	1	AABABBAB	421.29	2	7	0.222	634.76	8	6.7	1.54	9	9	21.58	4.28	8	7	1.86	3
Experiment3	sub_63	Auditory	1	AABABBBA	658	1	8	0.111	764.74	8	6.4	1.15	11	13	22.13	4.22	8	7	1.96	4
Experiment3	sub_63	Auditory	1	AABBAABB	690	3	6	0.333	1010.22	8	6.4	1.04	6	6	22.62	2.51	4	8	1.96	5
Experiment3	sub_63	Auditory	1	AABBABAB	693.44	0	9	0	693.44	8	6.3	1.79	9	9	21.71	3.98	8	7	1.86	4
Experiment3	sub_63	Auditory	1	AABBABBA	547.88	1	8	0.111	654.61	8	6.3	1.15	10	10	21.55	4.47	8	8	1.96	4
Experiment3	sub_63	Auditory	1	AABBBAAB	555.25	1	8	0.111	661.99	8	6.6	1.04	10	14	22.53	4.11	8	8	1.96	4
Experiment3	sub_63	Auditory	1	AABBBABA	468.25	1	8	0.111	574.99	8	6.4	1.15	9	11	22	4.22	8	7	1.96	4
Experiment3	sub_63	Auditory	1	AABBBBAA	505.88	1	8	0.111	612.61	8	6.6	1.5	7	12	22.47	2.99	8	10	1.86	5
Experiment3	sub_63	Auditory	1	ABAAABBB	574.56	0	9	0	574.56	8	6.7	1.29	10	10	22.17	3.16	8	8	1.96	5
Experiment3	sub_63	Auditory	1	ABAABABB	718.71	2	7	0.222	932.19	8	6.7	1.54	10	11	21.58	3.7	8	7	1.86	5
Experiment3	sub_63	Auditory	1	ABAABBAB	548	0	9	0	548	8	6.3	1.54	10	12	21.37	4.53	8	6	1.86	5
Experiment3	sub_63	Auditory	1	ABAABBBA	520.67	0	9	0	520.67	8	6.4	1.15	13	15	21.82	4.25	8	7	1.96	5
Experiment3	sub_63	Auditory	1	ABABAABB	507.13	1	8	0.111	613.86	8	6.4	1.15	10	10	21.71	3.56	8	7	1.86	5
Experiment3	sub_63	Auditory	1	ABABABAB	416.25	1	8	0.111	522.99	8	6.7	6.64	5	5	19.84	2.59	2	12	1	4
Experiment3	sub_63	Auditory	1	ABABABBA	572.78	0	9	0	572.78	8	6.4	2.76	9	11	20.71	4.1	8	8	1.41	4
Experiment3	sub_63	Auditory	1	ABABBAAB	485.78	0	9	0	485.78	8	6.4	1.15	10	12	22.03	4.08	8	6	1.86	4
Experiment3	sub_63	Auditory	1	ABABBABA	471.33	0	9	0	471.33	8	6.6	2.76	6	12	20.78	3.97	8	8	1.41	4
Experiment3	sub_63	Auditory	1	ABABBBAA	465.56	0	9	0	465.56	8	6.4	0.9	11	14	22	3.7	8	7	1.96	5
Experiment3	sub_63	Auditory	1	ABBAAABB	557.44	0	9	0	557.44	8	6.7	1.15	11	15	22.53	3.56	8	8	1.96	5
Experiment3	sub_63	Auditory	1	ABBAABAB	442.22	0	9	0	442.22	8	6.3	1.5	8	10	22.03	4.11	8	6	1.86	4
Experiment3	sub_63	Auditory	1	ABBAABBA	510	0	9	0	510	8	6.4	1.04	5	9	21.9	3.27	4	8	1.96	4
Experiment3	sub_63	Auditory	1	ABBABAAB	424.14	2	7	0.222	637.62	8	6.4	1.5	8	11	22.11	4.25	8	6	1.86	4
Experiment3	sub_63	Auditory	1	ABBABABA	442	0	9	0	442	8	6.7	4.32	8	9	20.71	3.69	8	8	1.41	4
Experiment3	sub_63	Auditory	1	ABBABBAA	525.88	1	8	0.111	632.61	8	6.6	1.04	10	13	21.55	3.7	8	8	1.96	5
Experiment3	sub_63	Auditory	1	ABBBAAAB	498.22	0	9	0	498.22	8	6.3	0.9	10	10	22.32	4.4	8	8	1.96	5
Experiment3	sub_63	Auditory	1	ABBBAABA	539.86	2	7	0.222	753.34	8	6.3	1.04	10	14	21.82	4.39	6	7	1.96	5
Experiment3	sub_63	Auditory	1	ABBBABAA	443.22	0	9	0	443.22	8	6.4	1.04	12	14	22.13	3.84	6	7	1.96	5
Experiment3	sub_63	Auditory	1	ABBBBAAA	473.67	0	9	0	473.67	8	6.6	1.4	8	12	22.1	2.64	6	10	1.86	5
Experiment3	sub_64	Auditory	1	AAAABBBB	840.44	0	9	0	840.44	8	6.7	5.09	6	6	21.9	1.88	8	12	1.41	5
Experiment3	sub_64	Auditory	1	AAABABBB	1134.71	2	7	0.222	1329.45	8	6.3	1.19	9	11	22.68	3.2	8	8	1.96	5
Experiment3	sub_64	Auditory	1	AAABBABB	1065	2	7	0.222	1259.74	8	6.7	1.19	12	13	22.11	3.73	8	8	1.96	5
Experiment3	sub_64	Auditory	1	AAABBBAB	1166.43	2	7	0.222	1361.17	8	6.4	1.19	9	9	22.17	4.11	8	8	1.96	5
Experiment3	sub_64	Auditory	1	AAABBBBA	1209.33	3	6	0.333	1501.44	8	6.6	1.6	6	10	22.1	3.5	8	10	1.86	5
Experiment3	sub_64	Auditory	1	AABAABBB	1099.5	3	6	0.333	1391.61	8	6.6	1.29	11	14	22.11	3.2	8	8	1.96	5
Experiment3	sub_64	Auditory	1	AABABABB	1115	3	6	0.333	1407.11	8	6.4	1.54	8	10	22.07	3.61	8	8	1.86	4
Experiment3	sub_64	Auditory	1	AABABBAB	1174.75	5	4	0.556	1661.6	8	6.4	1.54	9	9	21.58	4.28	8	7	1.86	3
Experiment3	sub_64	Auditory	1	AABABBBA	828.67	3	6	0.333	1120.78	8	6.6	1.15	11	13	22.13	4.22	8	7	1.96	4
Experiment3	sub_64	Auditory	1	AABBAABB	1044.14	2	7	0.222	1238.88	8	6.7	1.04	6	6	22.62	2.51	4	8	1.96	5
Experiment3	sub_64	Auditory	1	AABBABAB	846.38	1	8	0.111	943.74	8	6.7	1.79	9	9	21.71	3.98	8	7	1.86	4
Experiment3	sub_64	Auditory	1	AABBABBA	1143.17	3	6	0.333	1435.28	8	6.3	1.15	10	10	21.55	4.47	8	8	1.96	4
Experiment3	sub_64	Auditory	1	AABBBAAB	1233	6	3	0.667	1817.22	8	6.4	1.04	10	14	22.53	4.11	8	8	1.96	4
Experiment3	sub_64	Auditory	1	AABBBABA	771	3	6	0.333	1063.11	8	6.3	1.15	9	11	22	4.22	8	7	1.96	4
Experiment3	sub_64	Auditory	1	AABBBBAA	1191.86	2	7	0.222	1386.6	8	6.7	1.5	7	12	22.47	2.99	8	10	1.86	5
Experiment3	sub_64	Auditory	1	ABAAABBB	1204.22	0	9	0	1204.22	8	6.3	1.29	10	10	22.17	3.16	8	8	1.96	5
Experiment3	sub_64	Auditory	1	ABAABABB	802.33	3	6	0.333	1094.44	8	6.4	1.54	10	11	21.58	3.7	8	7	1.86	5
Experiment3	sub_64	Auditory	1	ABAABBAB	1098.63	1	8	0.111	1195.99	8	6.6	1.54	10	12	21.37	4.53	8	6	1.86	5
Experiment3	sub_64	Auditory	1	ABAABBBA	1051.8	4	5	0.444	1441.28	8	6.6	1.15	13	15	21.82	4.25	8	7	1.96	5
Experiment3	sub_64	Auditory	1	ABABAABB	990.33	6	3	0.667	1574.55	8	6.4	1.15	10	10	21.71	3.56	8	7	1.86	5
Experiment3	sub_64	Auditory	1	ABABABAB	1066	2	7	0.222	1260.74	8	6.4	6.64	5	5	19.84	2.59	2	12	1	4
Experiment3	sub_64	Auditory	1	ABABABBA	1222.5	1	8	0.111	1319.87	8	6.7	2.76	9	11	20.71	4.1	8	8	1.41	4
Experiment3	sub_64	Auditory	1	ABABBAAB	1067	5	4	0.556	1553.85	8	6.4	1.15	10	12	22.03	4.08	8	6	1.86	4
Experiment3	sub_64	Auditory	1	ABABBABA	786.22	0	9	0	786.22	8	6.6	2.76	6	12	20.78	3.97	8	8	1.41	4
Experiment3	sub_64	Auditory	1	ABABBBAA	1281	5	4	0.556	1767.85	8	6.3	0.9	11	14	22	3.7	8	7	1.96	5
Experiment3	sub_64	Auditory	1	ABBAAABB	881.75	1	8	0.111	979.12	8	6.6	1.15	11	15	22.53	3.56	8	8	1.96	5
Experiment3	sub_64	Auditory	1	ABBAABAB	1122.57	2	7	0.222	1317.31	8	6.4	1.5	8	10	22.03	4.11	8	6	1.86	4
Experiment3	sub_64	Auditory	1	ABBAABBA	1180.2	4	5	0.444	1569.68	8	6.6	1.04	5	9	21.9	3.27	4	8	1.96	4
Experiment3	sub_64	Auditory	1	ABBABAAB	1178.75	5	4	0.556	1665.6	8	6.4	1.5	8	11	22.11	4.25	8	6	1.86	4
Experiment3	sub_64	Auditory	1	ABBABABA	664.13	1	8	0.111	761.49	8	6.4	4.32	8	9	20.71	3.69	8	8	1.41	4
Experiment3	sub_64	Auditory	1	ABBABBAA	1176.17	3	6	0.333	1468.28	8	6.3	1.04	10	13	21.55	3.7	8	8	1.96	5
Experiment3	sub_64	Auditory	1	ABBBAAAB	1137.5	1	8	0.111	1234.87	8	6.6	0.9	10	10	22.32	4.4	8	8	1.96	5
Experiment3	sub_64	Auditory	1	ABBBAABA	874.8	4	5	0.444	1264.28	8	6.3	1.04	10	14	21.82	4.39	6	7	1.96	5
Experiment3	sub_64	Auditory	1	ABBBABAA	929.57	2	7	0.222	1124.31	8	6.7	1.04	12	14	22.13	3.84	6	7	1.96	5
Experiment3	sub_64	Auditory	1	ABBBBAAA	1171.2	4	5	0.444	1560.68	8	6.6	1.4	8	12	22.1	2.64	6	10	1.86	5
Experiment3	sub_65	Auditory	1	AAAABBBB	418.78	0	9	0	418.78	8	6.3	5.09	6	6	21.9	1.88	8	12	1.41	5
Experiment3	sub_65	Auditory	1	AAABABBB	407.25	1	8	0.111	460.65	8	6.4	1.19	9	11	22.68	3.2	8	8	1.96	5
Experiment3	sub_65	Auditory	1	AAABBABB	413.67	0	9	0	413.67	8	6.4	1.19	12	13	22.11	3.73	8	8	1.96	5
Experiment3	sub_65	Auditory	1	AAABBBAB	445.78	0	9	0	445.78	8	6.3	1.19	9	9	22.17	4.11	8	8	1.96	5
Experiment3	sub_65	Auditory	1	AAABBBBA	437.67	0	9	0	437.67	8	6.4	1.6	6	10	22.1	3.5	8	10	1.86	5
Experiment3	sub_65	Auditory	1	AABAABBB	417.22	0	9	0	417.22	8	6.4	1.29	11	14	22.11	3.2	8	8	1.96	5
Experiment3	sub_65	Auditory	1	AABABABB	503.11	0	9	0	503.11	8	6.6	1.54	8	10	22.07	3.61	8	8	1.86	4
Experiment3	sub_65	Auditory	1	AABABBAB	488.5	3	6	0.333	648.71	8	6.4	1.54	9	9	21.58	4.28	8	7	1.86	3
Experiment3	sub_65	Auditory	1	AABABBBA	424.89	0	9	0	424.89	8	6.4	1.15	11	13	22.13	4.22	8	7	1.96	4
Experiment3	sub_65	Auditory	1	AABBAABB	398.63	1	8	0.111	452.03	8	6.4	1.04	6	6	22.62	2.51	4	8	1.96	5
Experiment3	sub_65	Auditory	1	AABBABAB	405.44	0	9	0	405.44	8	6.4	1.79	9	9	21.71	3.98	8	7	1.86	4
Experiment3	sub_65	Auditory	1	AABBABBA	442.11	0	9	0	442.11	8	6.7	1.15	10	10	21.55	4.47	8	8	1.96	4
Experiment3	sub_65	Auditory	1	AABBBAAB	410.67	0	9	0	410.67	8	6.6	1.04	10	14	22.53	4.11	8	8	1.96	4
Experiment3	sub_65	Auditory	1	AABBBABA	401.63	1	8	0.111	455.03	8	6.4	1.15	9	11	22	4.22	8	7	1.96	4
Experiment3	sub_65	Auditory	1	AABBBBAA	390.11	0	9	0	390.11	8	6.4	1.5	7	12	22.47	2.99	8	10	1.86	5
Experiment3	sub_65	Auditory	1	ABAAABBB	419.5	1	8	0.111	472.9	8	6.4	1.29	10	10	22.17	3.16	8	8	1.96	5
Experiment3	sub_65	Auditory	1	ABAABABB	413.75	1	8	0.111	467.15	8	6.7	1.54	10	11	21.58	3.7	8	7	1.86	5
Experiment3	sub_65	Auditory	1	ABAABBAB	551.5	1	8	0.111	604.9	8	6.7	1.54	10	12	21.37	4.53	8	6	1.86	5
Experiment3	sub_65	Auditory	1	ABAABBBA	465.56	0	9	0	465.56	8	6.3	1.15	13	15	21.82	4.25	8	7	1.96	5
Experiment3	sub_65	Auditory	1	ABABAABB	392.63	1	8	0.111	446.03	8	6.4	1.15	10	10	21.71	3.56	8	7	1.86	5
Experiment3	sub_65	Auditory	1	ABABABAB	405.89	0	9	0	405.89	8	6.6	6.64	5	5	19.84	2.59	2	12	1	4
Experiment3	sub_65	Auditory	1	ABABABBA	508.89	0	9	0	508.89	8	6.3	2.76	9	11	20.71	4.1	8	8	1.41	4
Experiment3	sub_65	Auditory	1	ABABBAAB	435.67	0	9	0	435.67	8	6.4	1.15	10	12	22.03	4.08	8	6	1.86	4
Experiment3	sub_65	Auditory	1	ABABBABA	395.22	0	9	0	395.22	8	6.4	2.76	6	12	20.78	3.97	8	8	1.41	4
Experiment3	sub_65	Auditory	1	ABABBBAA	399.75	1	8	0.111	453.15	8	6.6	0.9	11	14	22	3.7	8	7	1.96	5
Experiment3	sub_65	Auditory	1	ABBAAABB	462	0	9	0	462	8	6.6	1.15	11	15	22.53	3.56	8	8	1.96	5
Experiment3	sub_65	Auditory	1	ABBAABAB	419	1	8	0.111	472.4	8	6.6	1.5	8	10	22.03	4.11	8	6	1.86	4
Experiment3	sub_65	Auditory	1	ABBAABBA	456.22	0	9	0	456.22	8	6.3	1.04	5	9	21.9	3.27	4	8	1.96	4
Experiment3	sub_65	Auditory	1	ABBABAAB	415.86	2	7	0.222	522.67	8	6.7	1.5	8	11	22.11	4.25	8	6	1.86	4
Experiment3	sub_65	Auditory	1	ABBABABA	396.44	0	9	0	396.44	8	6.4	4.32	8	9	20.71	3.69	8	8	1.41	4
Experiment3	sub_65	Auditory	1	ABBABBAA	392.22	0	9	0	392.22	8	6.3	1.04	10	13	21.55	3.7	8	8	1.96	5
Experiment3	sub_65	Auditory	1	ABBBAAAB	411.88	1	8	0.111	465.28	8	6.6	0.9	10	10	22.32	4.4	8	8	1.96	5
Experiment3	sub_65	Auditory	1	ABBBAABA	434.22	0	9	0	434.22	8	6.4	1.04	10	14	21.82	4.39	6	7	1.96	5
Experiment3	sub_65	Auditory	1	ABBBABAA	401.11	0	9	0	401.11	8	6.7	1.04	12	14	22.13	3.84	6	7	1.96	5
Experiment3	sub_65	Auditory	1	ABBBBAAA	439	0	9	0	439	8	6.7	1.4	8	12	22.1	2.64	6	10	1.86	5
Experiment3	sub_66	Auditory	1	AAAABBBB	583.5	3	6	0.333	802.05	8	6.6	5.09	6	6	21.9	1.88	8	12	1.41	5
Experiment3	sub_66	Auditory	1	AAABABBB	869.4	4	5	0.444	1160.81	8	6.4	1.19	9	11	22.68	3.2	8	8	1.96	5
Experiment3	sub_66	Auditory	1	AAABBABB	692.33	3	6	0.333	910.89	8	6.4	1.19	12	13	22.11	3.73	8	8	1.96	5
Experiment3	sub_66	Auditory	1	AAABBBAB	1048.25	5	4	0.556	1412.51	8	6.6	1.19	9	9	22.17	4.11	8	8	1.96	5
Experiment3	sub_66	Auditory	1	AAABBBBA	966.89	0	9	0	966.89	8	6.3	1.6	6	10	22.1	3.5	8	10	1.86	5
Experiment3	sub_66	Auditory	1	AABAABBB	835.67	6	3	0.667	1272.78	8	6.7	1.29	11	14	22.11	3.2	8	8	1.96	5
Experiment3	sub_66	Auditory	1	AABABABB	561.25	1	8	0.111	634.1	8	6.6	1.54	8	10	22.07	3.61	8	8	1.86	4
Experiment3	sub_66	Auditory	1	AABABBAB	462	7	2	0.778	971.96	8	6.4	1.54	9	9	21.58	4.28	8	7	1.86	3
Experiment3	sub_66	Auditory	1	AABABBBA	621	7	2	0.778	1130.96	8	6.6	1.15	11	13	22.13	4.22	8	7	1.96	4
Experiment3	sub_66	Auditory	1	AABBAABB	754.33	0	9	0	754.33	8	6.3	1.04	6	6	22.62	2.51	4	8	1.96	5
Experiment3	sub_66	Auditory	1	AABBABAB	597.22	0	9	0	597.22	8	6.6	1.79	9	9	21.71	3.98	8	7	1.86	4
Experiment3	sub_66	Auditory	1	AABBABBA	701.4	4	5	0.444	992.81	8	6.7	1.15	10	10	21.55	4.47	8	8	1.96	4
Experiment3	sub_66	Auditory	1	AABBBAAB	1193.25	5	4	0.556	1557.51	8	6.7	1.04	10	14	22.53	4.11	8	8	1.96	4
Experiment3	sub_66	Auditory	1	AABBBABA	558.38	1	8	0.111	631.23	8	6.6	1.15	9	11	22	4.22	8	7	1.96	4
Experiment3	sub_66	Auditory	1	AABBBBAA	811.78	0	9	0	811.78	8	6.3	1.5	7	12	22.47	2.99	8	10	1.86	5
Experiment3	sub_66	Auditory	1	ABAAABBB	461.25	1	8	0.111	534.1	8	6.4	1.29	10	10	22.17	3.16	8	8	1.96	5
Experiment3	sub_66	Auditory	1	ABAABABB	583.14	2	7	0.222	728.85	8	6.7	1.54	10	11	21.58	3.7	8	7	1.86	5
Experiment3	sub_66	Auditory	1	ABAABBAB	594.29	2	7	0.222	739.99	8	6.4	1.54	10	12	21.37	4.53	8	6	1.86	5
Experiment3	sub_66	Auditory	1	ABAABBBA	777.67	3	6	0.333	996.22	8	6.7	1.15	13	15	21.82	4.25	8	7	1.96	5
Experiment3	sub_66	Auditory	1	ABABAABB	652.11	0	9	0	652.11	8	6.4	1.15	10	10	21.71	3.56	8	7	1.86	5
Experiment3	sub_66	Auditory	1	ABABABAB	402.5	1	8	0.111	475.35	8	6.6	6.64	5	5	19.84	2.59	2	12	1	4
Experiment3	sub_66	Auditory	1	ABABABBA	720.44	0	9	0	720.44	8	6.3	2.76	9	11	20.71	4.1	8	8	1.41	4
Experiment3	sub_66	Auditory	1	ABABBAAB	681.86	2	7	0.222	827.56	8	6.6	1.15	10	12	22.03	4.08	8	6	1.86	4
Experiment3	sub_66	Auditory	1	ABABBABA	541.75	1	8	0.111	614.6	8	6.6	2.76	6	12	20.78	3.97	8	8	1.41	4
Experiment3	sub_66	Auditory	1	ABABBBAA	665	1	8	0.111	737.85	8	6.7	0.9	11	14	22	3.7	8	7	1.96	5
Experiment3	sub_66	Auditory	1	ABBAAABB	750.43	2	7	0.222	896.13	8	6.7	1.15	11	15	22.53	3.56	8	8	1.96	5
Experiment3	sub_66	Auditory	1	ABBAABAB	633.11	0	9	0	633.11	8	6.4	1.5	8	10	22.03	4.11	8	6	1.86	4
Experiment3	sub_66	Auditory	1	ABBAABBA	780.6	4	5	0.444	1072.01	8	6.3	1.04	5	9	21.9	3.27	4	8	1.96	4
Experiment3	sub_66	Auditory	1	ABBABAAB	841.6	4	5	0.444	1133.01	8	6.3	1.5	8	11	22.11	4.25	8	6	1.86	4
Experiment3	sub_66	Auditory	1	ABBABABA	546.25	1	8	0.111	619.1	8	6.3	4.32	8	9	20.71	3.69	8	8	1.41	4
Experiment3	sub_66	Auditory	1	ABBABBAA	745.17	3	6	0.333	963.72	8	6.4	1.04	10	13	21.55	3.7	8	8	1.96	5
Experiment3	sub_66	Auditory	1	ABBBAAAB	696.25	5	4	0.556	1060.51	8	6.7	0.9	10	10	22.32	4.4	8	8	1.96	5
Experiment3	sub_66	Auditory	1	ABBBAABA	704.5	7	2	0.778	1214.46	8	6.4	1.04	10	14	21.82	4.39	6	7	1.96	5
Experiment3	sub_66	Auditory	1	ABBBABAA	523.11	0	9	0	523.11	8	6.6	1.04	12	14	22.13	3.84	6	7	1.96	5
Experiment3	sub_66	Auditory	1	ABBBBAAA	606.5	5	4	0.556	970.76	8	6.7	1.4	8	12	22.1	2.64	6	10	1.86	5
Experiment3	sub_67	Auditory	1	AAAABBBB	731.14	2	7	0.222	881.56	8	6.4	5.09	6	6	21.9	1.88	8	12	1.41	5
Experiment3	sub_67	Auditory	1	AAABABBB	1073.67	3	6	0.333	1299.3	8	6.6	1.19	9	11	22.68	3.2	8	8	1.96	5
Experiment3	sub_67	Auditory	1	AAABBABB	1159	5	4	0.556	1535.05	8	6.3	1.19	12	13	22.11	3.73	8	8	1.96	5
Experiment3	sub_67	Auditory	1	AAABBBAB	1205.6	4	5	0.444	1506.44	8	6.4	1.19	9	9	22.17	4.11	8	8	1.96	5
Experiment3	sub_67	Auditory	1	AAABBBBA	966.25	5	4	0.556	1342.3	8	6.6	1.6	6	10	22.1	3.5	8	10	1.86	5
Experiment3	sub_67	Auditory	1	AABAABBB	832.75	5	4	0.556	1208.8	8	6.6	1.29	11	14	22.11	3.2	8	8	1.96	5
Experiment3	sub_67	Auditory	1	AABABABB	842.29	2	7	0.222	992.71	8	6.6	1.54	8	10	22.07	3.61	8	8	1.86	4
Experiment3	sub_67	Auditory	1	AABABBAB	1095.33	6	3	0.667	1546.59	8	6.4	1.54	9	9	21.58	4.28	8	7	1.86	3
Experiment3	sub_67	Auditory	1	AABABBBA	1038.75	5	4	0.556	1414.8	8	6.4	1.15	11	13	22.13	4.22	8	7	1.96	4
Experiment3	sub_67	Auditory	1	AABBAABB	973.2	4	5	0.444	1274.04	8	6.3	1.04	6	6	22.62	2.51	4	8	1.96	5
Experiment3	sub_67	Auditory	1	AABBABAB	996.33	0	9	0	996.33	8	6.6	1.79	9	9	21.71	3.98	8	7	1.86	4
Experiment3	sub_67	Auditory	1	AABBABBA	1016.14	2	7	0.222	1166.56	8	6.4	1.15	10	10	21.55	4.47	8	8	1.96	4
Experiment3	sub_67	Auditory	1	AABBBAAB	1147.17	3	6	0.333	1372.8	8	6.6	1.04	10	14	22.53	4.11	8	8	1.96	4
Experiment3	sub_67	Auditory	1	AABBBABA	853.6	4	5	0.444	1154.44	8	6.3	1.15	9	11	22	4.22	8	7	1.96	4
Experiment3	sub_67	Auditory	1	AABBBBAA	664.67	6	3	0.667	1115.93	8	6.7	1.5	7	12	22.47	2.99	8	10	1.86	5
Experiment3	sub_67	Auditory	1	ABAAABBB	1056	7	2	0.778	1582.47	8	6.3	1.29	10	10	22.17	3.16	8	8	1.96	5
Experiment3	sub_67	Auditory	1	ABAABABB	941.29	2	7	0.222	1091.71	8	6.7	1.54	10	11	21.58	3.7	8	7	1.86	5
Experiment3	sub_67	Auditory	1	ABAABBAB	531	8	1	0.889	1132.68	8	6.6	1.54	10	12	21.37	4.53	8	6	1.86	5
Experiment3	sub_67	Auditory	1	ABAABBBA	934.75	5	4	0.556	1310.8	8	6.4	1.15	13	15	21.82	4.25	8	7	1.96	5
Experiment3	sub_67	Auditory	1	ABABAABB	1001.75	1	8	0.111	1076.96	8	6.3	1.15	10	10	21.71	3.56	8	7	1.86	5
Experiment3	sub_67	Auditory	1	ABABABAB	907.11	0	9	0	907.11	8	6.7	6.64	5	5	19.84	2.59	2	12	1	4
Experiment3	sub_67	Auditory	1	ABABABBA	979.14	2	7	0.222	1129.56	8	6.3	2.76	9	11	20.71	4.1	8	8	1.41	4
Experiment3	sub_67	Auditory	1	ABABBAAB	775.5	5	4	0.556	1151.55	8	6.7	1.15	10	12	22.03	4.08	8	6	1.86	4
Experiment3	sub_67	Auditory	1	ABABBABA	839.67	3	6	0.333	1065.3	8	6.3	2.76	6	12	20.78	3.97	8	8	1.41	4
Experiment3	sub_67	Auditory	1	ABABBBAA	928.5	5	4	0.556	1304.55	8	6.4	0.9	11	14	22	3.7	8	7	1.96	5
Experiment3	sub_67	Auditory	1	ABBAAABB	1065.33	6	3	0.667	1516.59	8	6.6	1.15	11	15	22.53	3.56	8	8	1.96	5
Experiment3	sub_67	Auditory	1	ABBAABAB	984.43	2	7	0.222	1134.85	8	6.7	1.5	8	10	22.03	4.11	8	6	1.86	4
Experiment3	sub_67	Auditory	1	ABBAABBA	937.2	4	5	0.444	1238.04	8	6.6	1.04	5	9	21.9	3.27	4	8	1.96	4
Experiment3	sub_67	Auditory	1	ABBABAAB	931.83	3	6	0.333	1157.46	8	6.3	1.5	8	11	22.11	4.25	8	6	1.86	4
Experiment3	sub_67	Auditory	1	ABBABABA	830.33	0	9	0	830.33	8	6.4	4.32	8	9	20.71	3.69	8	8	1.41	4
Experiment3	sub_67	Auditory	1	ABBABBAA	984.67	3	6	0.333	1210.3	8	6.4	1.04	10	13	21.55	3.7	8	8	1.96	5
Experiment3	sub_67	Auditory	1	ABBBAAAB	729.6	4	5	0.444	1030.44	8	6.7	0.9	10	10	22.32	4.4	8	8	1.96	5
Experiment3	sub_67	Auditory	1	ABBBAABA	774.25	5	4	0.556	1150.3	8	6.7	1.04	10	14	21.82	4.39	6	7	1.96	5
Experiment3	sub_67	Auditory	1	ABBBABAA	1112.2	4	5	0.444	1413.04	8	6.6	1.04	12	14	22.13	3.84	6	7	1.96	5
Experiment3	sub_67	Auditory	1	ABBBBAAA	974.75	5	4	0.556	1350.8	8	6.7	1.4	8	12	22.1	2.64	6	10	1.86	5
Experiment3	sub_68	Auditory	1	AAAABBBB	490	0	9	0	490	8	6.4	5.09	6	6	21.9	1.88	8	12	1.41	5
Experiment3	sub_68	Auditory	1	AAABABBB	574.11	0	9	0	574.11	8	6.7	1.19	9	11	22.68	3.2	8	8	1.96	5
Experiment3	sub_68	Auditory	1	AAABBABB	453.11	0	9	0	453.11	8	6.7	1.19	12	13	22.11	3.73	8	8	1.96	5
Experiment3	sub_68	Auditory	1	AAABBBAB	571.67	0	9	0	571.67	8	6.6	1.19	9	9	22.17	4.11	8	8	1.96	5
Experiment3	sub_68	Auditory	1	AAABBBBA	527.88	1	8	0.111	637.6	8	6.4	1.6	6	10	22.1	3.5	8	10	1.86	5
Experiment3	sub_68	Auditory	1	AABAABBB	590.33	0	9	0	590.33	8	6.6	1.29	11	14	22.11	3.2	8	8	1.96	5
Experiment3	sub_68	Auditory	1	AABABABB	517.89	0	9	0	517.89	8	6.4	1.54	8	10	22.07	3.61	8	8	1.86	4
Experiment3	sub_68	Auditory	1	AABABBAB	542	4	5	0.444	980.88	8	6.7	1.54	9	9	21.58	4.28	8	7	1.86	3
Experiment3	sub_68	Auditory	1	AABABBBA	687.5	1	8	0.111	797.22	8	6.3	1.15	11	13	22.13	4.22	8	7	1.96	4
Experiment3	sub_68	Auditory	1	AABBAABB	497	0	9	0	497	8	6.3	1.04	6	6	22.62	2.51	4	8	1.96	5
Experiment3	sub_68	Auditory	1	AABBABAB	460.22	0	9	0	460.22	8	6.7	1.79	9	9	21.71	3.98	8	7	1.86	4
Experiment3	sub_68	Auditory	1	AABBABBA	645.33	0	9	0	645.33	8	6.4	1.15	10	10	21.55	4.47	8	8	1.96	4
Experiment3	sub_68	Auditory	1	AABBBAAB	630.78	0	9	0	630.78	8	6.4	1.04	10	14	22.53	4.11	8	8	1.96	4
Experiment3	sub_68	Auditory	1	AABBBABA	458.38	1	8	0.111	568.1	8	6.6	1.15	9	11	22	4.22	8	7	1.96	4
Experiment3	sub_68	Auditory	1	AABBBBAA	678.11	0	9	0	678.11	8	6.3	1.5	7	12	22.47	2.99	8	10	1.86	5
Experiment3	sub_68	Auditory	1	ABAAABBB	579.89	0	9	0	579.89	8	6.7	1.29	10	10	22.17	3.16	8	8	1.96	5
Experiment3	sub_68	Auditory	1	ABAABABB	582.67	3	6	0.333	911.83	8	6.6	1.54	10	11	21.58	3.7	8	7	1.86	5
Experiment3	sub_68	Auditory	1	ABAABBAB	460.56	0	9	0	460.56	8	6.6	1.54	10	12	21.37	4.53	8	6	1.86	5
Experiment3	sub_68	Auditory	1	ABAABBBA	656	0	9	0	656	8	6.6	1.15	13	15	21.82	4.25	8	7	1.96	5
Experiment3	sub_68	Auditory	1	ABABAABB	554	0	9	0	554	8	6.6	1.15	10	10	21.71	3.56	8	7	1.86	5
Experiment3	sub_68	Auditory	1	ABABABAB	478.33	0	9	0	478.33	8	6.6	6.64	5	5	19.84	2.59	2	12	1	4
Experiment3	sub_68	Auditory	1	ABABABBA	652.38	1	8	0.111	762.1	8	6.6	2.76	9	11	20.71	4.1	8	8	1.41	4
Experiment3	sub_68	Auditory	1	ABABBAAB	576.38	1	8	0.111	686.1	8	6.4	1.15	10	12	22.03	4.08	8	6	1.86	4
Experiment3	sub_68	Auditory	1	ABABBABA	640.75	1	8	0.111	750.47	8	6.7	2.76	6	12	20.78	3.97	8	8	1.41	4
Experiment3	sub_68	Auditory	1	ABABBBAA	748.89	0	9	0	748.89	8	6.4	0.9	11	14	22	3.7	8	7	1.96	5
Experiment3	sub_68	Auditory	1	ABBAAABB	730.25	1	8	0.111	839.97	8	6.7	1.15	11	15	22.53	3.56	8	8	1.96	5
Experiment3	sub_68	Auditory	1	ABBAABAB	616.5	1	8	0.111	726.22	8	6.3	1.5	8	10	22.03	4.11	8	6	1.86	4
Experiment3	sub_68	Auditory	1	ABBAABBA	709	0	9	0	709	8	6.7	1.04	5	9	21.9	3.27	4	8	1.96	4
Experiment3	sub_68	Auditory	1	ABBABAAB	549.63	1	8	0.111	659.35	8	6.7	1.5	8	11	22.11	4.25	8	6	1.86	4
Experiment3	sub_68	Auditory	1	ABBABABA	373.25	1	8	0.111	482.97	8	6.6	4.32	8	9	20.71	3.69	8	8	1.41	4
Experiment3	sub_68	Auditory	1	ABBABBAA	660	0	9	0	660	8	6.6	1.04	10	13	21.55	3.7	8	8	1.96	5
Experiment3	sub_68	Auditory	1	ABBBAAAB	433.11	0	9	0	433.11	8	6.3	0.9	10	10	22.32	4.4	8	8	1.96	5
Experiment3	sub_68	Auditory	1	ABBBAABA	744	0	9	0	744	8	6.3	1.04	10	14	21.82	4.39	6	7	1.96	5
Experiment3	sub_68	Auditory	1	ABBBABAA	711.38	1	8	0.111	821.1	8	6.7	1.04	12	14	22.13	3.84	6	7	1.96	5
Experiment3	sub_68	Auditory	1	ABBBBAAA	579.38	1	8	0.111	689.1	8	6.7	1.4	8	12	22.1	2.64	6	10	1.86	5
Experiment3	sub_69	Auditory	1	AAAABBBB	433.78	0	9	0	433.78	8	6.6	5.09	6	6	21.9	1.88	8	12	1.41	5
Experiment3	sub_69	Auditory	1	AAABABBB	444.89	0	9	0	444.89	8	6.3	1.19	9	11	22.68	3.2	8	8	1.96	5
Experiment3	sub_69	Auditory	1	AAABBABB	506	0	9	0	506	8	6.4	1.19	12	13	22.11	3.73	8	8	1.96	5
Experiment3	sub_69	Auditory	1	AAABBBAB	448.22	0	9	0	448.22	8	6.6	1.19	9	9	22.17	4.11	8	8	1.96	5
Experiment3	sub_69	Auditory	1	AAABBBBA	442.63	1	8	0.111	525.46	8	6.4	1.6	6	10	22.1	3.5	8	10	1.86	5
Experiment3	sub_69	Auditory	1	AABAABBB	447.11	0	9	0	447.11	8	6.4	1.29	11	14	22.11	3.2	8	8	1.96	5
Experiment3	sub_69	Auditory	1	AABABABB	414.11	0	9	0	414.11	8	6.6	1.54	8	10	22.07	3.61	8	8	1.86	4
Experiment3	sub_69	Auditory	1	AABABBAB	438	1	8	0.111	520.84	8	6.3	1.54	9	9	21.58	4.28	8	7	1.86	3
Experiment3	sub_69	Auditory	1	AABABBBA	511.56	0	9	0	511.56	8	6.6	1.15	11	13	22.13	4.22	8	7	1.96	4
Experiment3	sub_69	Auditory	1	AABBAABB	569.33	0	9	0	569.33	8	6.4	1.04	6	6	22.62	2.51	4	8	1.96	5
Experiment3	sub_69	Auditory	1	AABBABAB	469.44	0	9	0	469.44	8	6.6	1.79	9	9	21.71	3.98	8	7	1.86	4
Experiment3	sub_69	Auditory	1	AABBABBA	455.56	0	9	0	455.56	8	6.3	1.15	10	10	21.55	4.47	8	8	1.96	4
Experiment3	sub_69	Auditory	1	AABBBAAB	550.67	0	9	0	550.67	8	6.7	1.04	10	14	22.53	4.11	8	8	1.96	4
Experiment3	sub_69	Auditory	1	AABBBABA	492.89	0	9	0	492.89	8	6.7	1.15	9	11	22	4.22	8	7	1.96	4
Experiment3	sub_69	Auditory	1	AABBBBAA	461.78	0	9	0	461.78	8	6.4	1.5	7	12	22.47	2.99	8	10	1.86	5
Experiment3	sub_69	Auditory	1	ABAAABBB	479	1	8	0.111	561.84	8	6.7	1.29	10	10	22.17	3.16	8	8	1.96	5
Experiment3	sub_69	Auditory	1	ABAABABB	430.38	1	8	0.111	513.21	8	6.6	1.54	10	11	21.58	3.7	8	7	1.86	5
Experiment3	sub_69	Auditory	1	ABAABBAB	434.63	1	8	0.111	517.46	8	6.3	1.54	10	12	21.37	4.53	8	6	1.86	5
Experiment3	sub_69	Auditory	1	ABAABBBA	503	0	9	0	503	8	6.4	1.15	13	15	21.82	4.25	8	7	1.96	5
Experiment3	sub_69	Auditory	1	ABABAABB	503.88	1	8	0.111	586.71	8	6.7	1.15	10	10	21.71	3.56	8	7	1.86	5
Experiment3	sub_69	Auditory	1	ABABABAB	393	0	9	0	393	8	6.7	6.64	5	5	19.84	2.59	2	12	1	4
Experiment3	sub_69	Auditory	1	ABABABBA	503.56	0	9	0	503.56	8	6.3	2.76	9	11	20.71	4.1	8	8	1.41	4
Experiment3	sub_69	Auditory	1	ABABBAAB	473.44	0	9	0	473.44	8	6.7	1.15	10	12	22.03	4.08	8	6	1.86	4
Experiment3	sub_69	Auditory	1	ABABBABA	435	0	9	0	435	8	6.4	2.76	6	12	20.78	3.97	8	8	1.41	4
Experiment3	sub_69	Auditory	1	ABABBBAA	432.63	1	8	0.111	515.46	8	6.4	0.9	11	14	22	3.7	8	7	1.96	5
Experiment3	sub_69	Auditory	1	ABBAAABB	461	0	9	0	461	8	6.7	1.15	11	15	22.53	3.56	8	8	1.96	5
Experiment3	sub_69	Auditory	1	ABBAABAB	471.22	0	9	0	471.22	8	6.4	1.5	8	10	22.03	4.11	8	6	1.86	4
Experiment3	sub_69	Auditory	1	ABBAABBA	457.44	0	9	0	457.44	8	6.3	1.04	5	9	21.9	3.27	4	8	1.96	4
Experiment3	sub_69	Auditory	1	ABBABAAB	449.13	1	8	0.111	531.96	8	6.4	1.5	8	11	22.11	4.25	8	6	1.86	4
Experiment3	sub_69	Auditory	1	ABBABABA	483.11	0	9	0	483.11	8	6.4	4.32	8	9	20.71	3.69	8	8	1.41	4
Experiment3	sub_69	Auditory	1	ABBABBAA	523.38	1	8	0.111	606.21	8	6.6	1.04	10	13	21.55	3.7	8	8	1.96	5
Experiment3	sub_69	Auditory	1	ABBBAAAB	491.67	0	9	0	491.67	8	6.3	0.9	10	10	22.32	4.4	8	8	1.96	5
Experiment3	sub_69	Auditory	1	ABBBAABA	505.78	0	9	0	505.78	8	6.3	1.04	10	14	21.82	4.39	6	7	1.96	5
Experiment3	sub_69	Auditory	1	ABBBABAA	463.11	0	9	0	463.11	8	6.7	1.04	12	14	22.13	3.84	6	7	1.96	5
Experiment3	sub_69	Auditory	1	ABBBBAAA	496	1	8	0.111	578.84	8	6.4	1.4	8	12	22.1	2.64	6	10	1.86	5
Experiment3	sub_70	Auditory	1	AAAABBBB	379	8	1	0.889	1003.5	8	6.4	5.09	6	6	21.9	1.88	8	12	1.41	5
Experiment3	sub_70	Auditory	1	AAABABBB	475	8	1	0.889	1099.5	8	6.4	1.19	9	11	22.68	3.2	8	8	1.96	5
Experiment3	sub_70	Auditory	1	AAABBABB	529.63	1	8	0.111	607.69	8	6.7	1.19	12	13	22.11	3.73	8	8	1.96	5
Experiment3	sub_70	Auditory	1	AAABBBAB	733	4	5	0.444	1045.25	8	6.4	1.19	9	9	22.17	4.11	8	8	1.96	5
Experiment3	sub_70	Auditory	1	AAABBBBA	379	8	1	0.889	1003.5	8	6.4	1.6	6	10	22.1	3.5	8	10	1.86	5
Experiment3	sub_70	Auditory	1	AABAABBB	673.43	2	7	0.222	829.55	8	6.4	1.29	11	14	22.11	3.2	8	8	1.96	5
Experiment3	sub_70	Auditory	1	AABABABB	799.6	4	5	0.444	1111.85	8	6.6	1.54	8	10	22.07	3.61	8	8	1.86	4
Experiment3	sub_70	Auditory	1	AABABBAB	781	7	2	0.778	1327.44	8	6.6	1.54	9	9	21.58	4.28	8	7	1.86	3
Experiment3	sub_70	Auditory	1	AABABBBA	1063.5	7	2	0.778	1609.94	8	6.3	1.15	11	13	22.13	4.22	8	7	1.96	4
Experiment3	sub_70	Auditory	1	AABBAABB	692.13	1	8	0.111	770.19	8	6.7	1.04	6	6	22.62	2.51	4	8	1.96	5
Experiment3	sub_70	Auditory	1	AABBABAB	777	2	7	0.222	933.13	8	6.6	1.79	9	9	21.71	3.98	8	7	1.86	4
Experiment3	sub_70	Auditory	1	AABBABBA	699.5	7	2	0.778	1245.94	8	6.7	1.15	10	10	21.55	4.47	8	8	1.96	4
Experiment3	sub_70	Auditory	1	AABBBAAB	699.75	5	4	0.556	1090.06	8	6.6	1.04	10	14	22.53	4.11	8	8	1.96	4
Experiment3	sub_70	Auditory	1	AABBBABA	590	8	1	0.889	1214.5	8	6.6	1.15	9	11	22	4.22	8	7	1.96	4
Experiment3	sub_70	Auditory	1	AABBBBAA	781.13	1	8	0.111	859.19	8	6.6	1.5	7	12	22.47	2.99	8	10	1.86	5
Experiment3	sub_70	Auditory	1	ABAAABBB	1294	8	1	0.889	1918.5	8	6.3	1.29	10	10	22.17	3.16	8	8	1.96	5
Experiment3	sub_70	Auditory	1	ABAABABB	1040.33	6	3	0.667	1508.71	8	6.7	1.54	10	11	21.58	3.7	8	7	1.86	5
Experiment3	sub_70	Auditory	1	ABAABBAB	688.5	5	4	0.556	1078.81	8	6.7	1.54	10	12	21.37	4.53	8	6	1.86	5
Experiment3	sub_70	Auditory	1	ABAABBBA	840	6	3	0.667	1308.38	8	6.3	1.15	13	15	21.82	4.25	8	7	1.96	5
Experiment3	sub_70	Auditory	1	ABABAABB	901	3	6	0.333	1135.19	8	6.7	1.15	10	10	21.71	3.56	8	7	1.86	5
Experiment3	sub_70	Auditory	1	ABABABAB	597.5	3	6	0.333	831.69	8	6.4	6.64	5	5	19.84	2.59	2	12	1	4
Experiment3	sub_70	Auditory	1	ABABABBA	651.25	1	8	0.111	729.31	8	6.7	2.76	9	11	20.71	4.1	8	8	1.41	4
Experiment3	sub_70	Auditory	1	ABABBAAB	793.14	2	7	0.222	949.27	8	6.4	1.15	10	12	22.03	4.08	8	6	1.86	4
Experiment3	sub_70	Auditory	1	ABABBABA	597.4	4	5	0.444	909.65	8	6.6	2.76	6	12	20.78	3.97	8	8	1.41	4
Experiment3	sub_70	Auditory	1	ABABBBAA	653	7	2	0.778	1199.44	8	6.7	0.9	11	14	22	3.7	8	7	1.96	5
Experiment3	sub_70	Auditory	1	ABBAAABB	840.33	0	9	0	840.33	8	6.4	1.15	11	15	22.53	3.56	8	8	1.96	5
Experiment3	sub_70	Auditory	1	ABBAABAB	871.29	2	7	0.222	1027.41	8	6.6	1.5	8	10	22.03	4.11	8	6	1.86	4
Experiment3	sub_70	Auditory	1	ABBAABBA	995.71	2	7	0.222	1151.84	8	6.4	1.04	5	9	21.9	3.27	4	8	1.96	4
Experiment3	sub_70	Auditory	1	ABBABAAB	1262.67	6	3	0.667	1731.04	8	6.6	1.5	8	11	22.11	4.25	8	6	1.86	4
Experiment3	sub_70	Auditory	1	ABBABABA	689.75	5	4	0.556	1080.06	8	6.7	4.32	8	9	20.71	3.69	8	8	1.41	4
Experiment3	sub_70	Auditory	1	ABBABBAA	829	5	4	0.556	1219.31	8	6.7	1.04	10	13	21.55	3.7	8	8	1.96	5
Experiment3	sub_70	Auditory	1	ABBBAAAB	830.8	4	5	0.444	1143.05	8	6.4	0.9	10	10	22.32	4.4	8	8	1.96	5
Experiment3	sub_70	Auditory	1	ABBBAABA	806.89	0	9	0	806.89	8	6.4	1.04	10	14	21.82	4.39	6	7	1.96	5
Experiment3	sub_70	Auditory	1	ABBBABAA	898.6	4	5	0.444	1210.85	8	6.4	1.04	12	14	22.13	3.84	6	7	1.96	5
Experiment3	sub_70	Auditory	1	ABBBBAAA	559.33	0	9	0	559.33	8	6.3	1.4	8	12	22.1	2.64	6	10	1.86	5
Experiment3	sub_71	Auditory	1	AAAABBBB	826	1	8	0.111	955.59	8	6.7	5.09	6	6	21.9	1.88	8	12	1.41	5
Experiment3	sub_71	Auditory	1	AAABABBB	1200	3	6	0.333	1588.77	8	6.4	1.19	9	11	22.68	3.2	8	8	1.96	5
Experiment3	sub_71	Auditory	1	AAABBABB	1054.71	2	7	0.222	1313.89	8	6.6	1.19	12	13	22.11	3.73	8	8	1.96	5
Experiment3	sub_71	Auditory	1	AAABBBAB	1182.8	4	5	0.444	1701.16	8	6.6	1.19	9	9	22.17	4.11	8	8	1.96	5
Experiment3	sub_71	Auditory	1	AAABBBBA	922.17	3	6	0.333	1310.94	8	6.3	1.6	6	10	22.1	3.5	8	10	1.86	5
Experiment3	sub_71	Auditory	1	AABAABBB	1069.6	4	5	0.444	1587.96	8	6.6	1.29	11	14	22.11	3.2	8	8	1.96	5
Experiment3	sub_71	Auditory	1	AABABABB	814.25	1	8	0.111	943.84	8	6.7	1.54	8	10	22.07	3.61	8	8	1.86	4
Experiment3	sub_71	Auditory	1	AABABBAB	900.57	2	7	0.222	1159.75	8	6.6	1.54	9	9	21.58	4.28	8	7	1.86	3
Experiment3	sub_71	Auditory	1	AABABBBA	638.71	2	7	0.222	897.89	8	6.7	1.15	11	13	22.13	4.22	8	7	1.96	4
Experiment3	sub_71	Auditory	1	AABBAABB	698.63	1	8	0.111	828.21	8	6.3	1.04	6	6	22.62	2.51	4	8	1.96	5
Experiment3	sub_71	Auditory	1	AABBABAB	970.25	1	8	0.111	1099.84	8	6.6	1.79	9	9	21.71	3.98	8	7	1.86	4
Experiment3	sub_71	Auditory	1	AABBABBA	852.43	2	7	0.222	1111.61	8	6.7	1.15	10	10	21.55	4.47	8	8	1.96	4
Experiment3	sub_71	Auditory	1	AABBBAAB	956.22	0	9	0	956.22	8	6.3	1.04	10	14	22.53	4.11	8	8	1.96	4
Experiment3	sub_71	Auditory	1	AABBBABA	1105.17	3	6	0.333	1493.94	8	6.3	1.15	9	11	22	4.22	8	7	1.96	4
Experiment3	sub_71	Auditory	1	AABBBBAA	718.63	1	8	0.111	848.21	8	6.3	1.5	7	12	22.47	2.99	8	10	1.86	5
Experiment3	sub_71	Auditory	1	ABAAABBB	1302.57	2	7	0.222	1561.75	8	6.3	1.29	10	10	22.17	3.16	8	8	1.96	5
Experiment3	sub_71	Auditory	1	ABAABABB	899.38	1	8	0.111	1028.96	8	6.7	1.54	10	11	21.58	3.7	8	7	1.86	5
Experiment3	sub_71	Auditory	1	ABAABBAB	887	5	4	0.556	1534.95	8	6.7	1.54	10	12	21.37	4.53	8	6	1.86	5
Experiment3	sub_71	Auditory	1	ABAABBBA	907	5	4	0.556	1554.95	8	6.6	1.15	13	15	21.82	4.25	8	7	1.96	5
Experiment3	sub_71	Auditory	1	ABABAABB	845	0	9	0	845	8	6.6	1.15	10	10	21.71	3.56	8	7	1.86	5
Experiment3	sub_71	Auditory	1	ABABABAB	567.57	2	7	0.222	826.75	8	6.7	6.64	5	5	19.84	2.59	2	12	1	4
Experiment3	sub_71	Auditory	1	ABABABBA	1039.88	1	8	0.111	1169.46	8	6.7	2.76	9	11	20.71	4.1	8	8	1.41	4
Experiment3	sub_71	Auditory	1	ABABBAAB	1231	1	8	0.111	1360.59	8	6.3	1.15	10	12	22.03	4.08	8	6	1.86	4
Experiment3	sub_71	Auditory	1	ABABBABA	1121.5	5	4	0.556	1769.45	8	6.6	2.76	6	12	20.78	3.97	8	8	1.41	4
Experiment3	sub_71	Auditory	1	ABABBBAA	1112.86	2	7	0.222	1372.04	8	6.3	0.9	11	14	22	3.7	8	7	1.96	5
Experiment3	sub_71	Auditory	1	ABBAAABB	775.43	2	7	0.222	1034.61	8	6.3	1.15	11	15	22.53	3.56	8	8	1.96	5
Experiment3	sub_71	Auditory	1	ABBAABAB	933.4	4	5	0.444	1451.76	8	6.6	1.5	8	10	22.03	4.11	8	6	1.86	4
Experiment3	sub_71	Auditory	1	ABBAABBA	652.17	3	6	0.333	1040.94	8	6.6	1.04	5	9	21.9	3.27	4	8	1.96	4
Experiment3	sub_71	Auditory	1	ABBABAAB	729.13	1	8	0.111	858.71	8	6.4	1.5	8	11	22.11	4.25	8	6	1.86	4
Experiment3	sub_71	Auditory	1	ABBABABA	809.6	4	5	0.444	1327.96	8	6.7	4.32	8	9	20.71	3.69	8	8	1.41	4
Experiment3	sub_71	Auditory	1	ABBABBAA	980.29	2	7	0.222	1239.47	8	6.3	1.04	10	13	21.55	3.7	8	8	1.96	5
Experiment3	sub_71	Auditory	1	ABBBAAAB	735.17	3	6	0.333	1123.94	8	6.4	0.9	10	10	22.32	4.4	8	8	1.96	5
Experiment3	sub_71	Auditory	1	ABBBAABA	692.13	1	8	0.111	821.71	8	6.7	1.04	10	14	21.82	4.39	6	7	1.96	5
Experiment3	sub_71	Auditory	1	ABBBABAA	1039.5	3	6	0.333	1428.27	8	6.3	1.04	12	14	22.13	3.84	6	7	1.96	5
Experiment3	sub_71	Auditory	1	ABBBBAAA	864.4	4	5	0.444	1382.76	8	6.3	1.4	8	12	22.1	2.64	6	10	1.86	5
Experiment3	sub_72	Auditory	1	AAAABBBB	532.14	2	7	0.222	753.44	8	6.7	5.09	6	6	21.9	1.88	8	12	1.41	5
Experiment3	sub_72	Auditory	1	AAABABBB	718.14	2	7	0.222	939.44	8	6.3	1.19	9	11	22.68	3.2	8	8	1.96	5
Experiment3	sub_72	Auditory	1	AAABBABB	1016.5	5	4	0.556	1569.74	8	6.7	1.19	12	13	22.11	3.73	8	8	1.96	5
Experiment3	sub_72	Auditory	1	AAABBBAB	1153	5	4	0.556	1706.24	8	6.4	1.19	9	9	22.17	4.11	8	8	1.96	5
Experiment3	sub_72	Auditory	1	AAABBBBA	652.13	1	8	0.111	762.77	8	6.6	1.6	6	10	22.1	3.5	8	10	1.86	5
Experiment3	sub_72	Auditory	1	AABAABBB	1003	8	1	0.889	1888.18	8	6.6	1.29	11	14	22.11	3.2	8	8	1.96	5
Experiment3	sub_72	Auditory	1	AABABABB	580.56	0	9	0	580.56	8	6.4	1.54	8	10	22.07	3.61	8	8	1.86	4
Experiment3	sub_72	Auditory	1	AABABBAB	679.67	6	3	0.667	1343.55	8	6.4	1.54	9	9	21.58	4.28	8	7	1.86	3
Experiment3	sub_72	Auditory	1	AABABBBA	721.8	4	5	0.444	1164.39	8	6.6	1.15	11	13	22.13	4.22	8	7	1.96	4
Experiment3	sub_72	Auditory	1	AABBAABB	1166.14	2	7	0.222	1387.44	8	6.7	1.04	6	6	22.62	2.51	4	8	1.96	5
Experiment3	sub_72	Auditory	1	AABBABAB	739	3	6	0.333	1070.94	8	6.7	1.79	9	9	21.71	3.98	8	7	1.86	4
Experiment3	sub_72	Auditory	1	AABBABBA	752.57	2	7	0.222	973.87	8	6.3	1.15	10	10	21.55	4.47	8	8	1.96	4
Experiment3	sub_72	Auditory	1	AABBBAAB	999.57	2	7	0.222	1220.87	8	6.4	1.04	10	14	22.53	4.11	8	8	1.96	4
Experiment3	sub_72	Auditory	1	AABBBABA	879.13	1	8	0.111	989.77	8	6.3	1.15	9	11	22	4.22	8	7	1.96	4
Experiment3	sub_72	Auditory	1	AABBBBAA	731.29	2	7	0.222	952.58	8	6.7	1.5	7	12	22.47	2.99	8	10	1.86	5
Experiment3	sub_72	Auditory	1	ABAAABBB	635	4	5	0.444	1077.59	8	6.3	1.29	10	10	22.17	3.16	8	8	1.96	5
Experiment3	sub_72	Auditory	1	ABAABABB	457.25	1	8	0.111	567.9	8	6.4	1.54	10	11	21.58	3.7	8	7	1.86	5
Experiment3	sub_72	Auditory	1	ABAABBAB	1097	4	5	0.444	1539.59	8	6.6	1.54	10	12	21.37	4.53	8	6	1.86	5
Experiment3	sub_72	Auditory	1	ABABAABB	355.5	7	2	0.778	1130.03	8	6.4	1.15	10	10	21.71	3.56	8	7	1.86	5
Experiment3	sub_72	Auditory	1	ABABABAB	387.78	0	9	0	387.78	8	6.4	6.64	5	5	19.84	2.59	2	12	1	4
Experiment3	sub_72	Auditory	1	ABABABBA	538.14	2	7	0.222	759.44	8	6.7	2.76	9	11	20.71	4.1	8	8	1.41	4
Experiment3	sub_72	Auditory	1	ABABBAAB	1113.33	6	3	0.667	1777.22	8	6.4	1.15	10	12	22.03	4.08	8	6	1.86	4
Experiment3	sub_72	Auditory	1	ABABBABA	699.14	2	7	0.222	920.44	8	6.6	2.76	6	12	20.78	3.97	8	8	1.41	4
Experiment3	sub_72	Auditory	1	ABABBBAA	819.43	2	7	0.222	1040.72	8	6.3	0.9	11	14	22	3.7	8	7	1.96	5
Experiment3	sub_72	Auditory	1	ABBAAABB	666.29	2	7	0.222	887.58	8	6.6	1.15	11	15	22.53	3.56	8	8	1.96	5
Experiment3	sub_72	Auditory	1	ABBAABAB	536.78	0	9	0	536.78	8	6.4	1.5	8	10	22.03	4.11	8	6	1.86	4
Experiment3	sub_72	Auditory	1	ABBAABBA	808.71	2	7	0.222	1030.01	8	6.6	1.04	5	9	21.9	3.27	4	8	1.96	4
Experiment3	sub_72	Auditory	1	ABBABAAB	609.6	4	5	0.444	1052.19	8	6.4	1.5	8	11	22.11	4.25	8	6	1.86	4
Experiment3	sub_72	Auditory	1	ABBABABA	398.75	1	8	0.111	509.4	8	6.4	4.32	8	9	20.71	3.69	8	8	1.41	4
Experiment3	sub_72	Auditory	1	ABBABBAA	936	5	4	0.556	1489.24	8	6.3	1.04	10	13	21.55	3.7	8	8	1.96	5
Experiment3	sub_72	Auditory	1	ABBBAAAB	708.75	1	8	0.111	819.4	8	6.6	0.9	10	10	22.32	4.4	8	8	1.96	5
Experiment3	sub_72	Auditory	1	ABBBAABA	950.57	2	7	0.222	1171.87	8	6.3	1.04	10	14	21.82	4.39	6	7	1.96	5
Experiment3	sub_72	Auditory	1	ABBBABAA	520	1	8	0.111	630.65	8	6.7	1.04	12	14	22.13	3.84	6	7	1.96	5
Experiment3	sub_72	Auditory	1	ABBBBAAA	665.33	3	6	0.333	997.27	8	6.6	1.4	8	12	22.1	2.64	6	10	1.86	5
Experiment3	sub_73	Auditory	1	AAAABBBB	675.11	0	9	0	675.11	8	6.6	5.09	6	6	21.9	1.88	8	12	1.41	5
Experiment3	sub_73	Auditory	1	AAABABBB	806.5	1	8	0.111	899.39	8	6.7	1.19	9	11	22.68	3.2	8	8	1.96	5
Experiment3	sub_73	Auditory	1	AAABBABB	868	2	7	0.222	1053.78	8	6.7	1.19	12	13	22.11	3.73	8	8	1.96	5
Experiment3	sub_73	Auditory	1	AAABBBAB	845.43	2	7	0.222	1031.2	8	6.4	1.19	9	9	22.17	4.11	8	8	1.96	5
Experiment3	sub_73	Auditory	1	AAABBBBA	705.22	0	9	0	705.22	8	6.4	1.6	6	10	22.1	3.5	8	10	1.86	5
Experiment3	sub_73	Auditory	1	AABAABBB	708.83	3	6	0.333	987.5	8	6.3	1.29	11	14	22.11	3.2	8	8	1.96	5
Experiment3	sub_73	Auditory	1	AABABABB	664.13	1	8	0.111	757.01	8	6.6	1.54	8	10	22.07	3.61	8	8	1.86	4
Experiment3	sub_73	Auditory	1	AABABBAB	689.56	0	9	0	689.56	8	6.3	1.54	9	9	21.58	4.28	8	7	1.86	3
Experiment3	sub_73	Auditory	1	AABABBBA	832.75	1	8	0.111	925.64	8	6.6	1.15	11	13	22.13	4.22	8	7	1.96	4
Experiment3	sub_73	Auditory	1	AABBAABB	675	1	8	0.111	767.89	8	6.6	1.04	6	6	22.62	2.51	4	8	1.96	5
Experiment3	sub_73	Auditory	1	AABBABAB	624.67	0	9	0	624.67	8	6.4	1.79	9	9	21.71	3.98	8	7	1.86	4
Experiment3	sub_73	Auditory	1	AABBABBA	615.67	0	9	0	615.67	8	6.3	1.15	10	10	21.55	4.47	8	8	1.96	4
Experiment3	sub_73	Auditory	1	AABBBAAB	843.44	0	9	0	843.44	8	6.6	1.04	10	14	22.53	4.11	8	8	1.96	4
Experiment3	sub_73	Auditory	1	AABBBABA	780.11	0	9	0	780.11	8	6.7	1.15	9	11	22	4.22	8	7	1.96	4
Experiment3	sub_73	Auditory	1	AABBBBAA	788.88	1	8	0.111	881.76	8	6.4	1.5	7	12	22.47	2.99	8	10	1.86	5
Experiment3	sub_73	Auditory	1	ABAAABBB	587.11	0	9	0	587.11	8	6.4	1.29	10	10	22.17	3.16	8	8	1.96	5
Experiment3	sub_73	Auditory	1	ABAABABB	748.25	1	8	0.111	841.14	8	6.6	1.54	10	11	21.58	3.7	8	7	1.86	5
Experiment3	sub_73	Auditory	1	ABAABBAB	620.43	2	7	0.222	806.2	8	6.6	1.54	10	12	21.37	4.53	8	6	1.86	5
Experiment3	sub_73	Auditory	1	ABAABBBA	712	1	8	0.111	804.89	8	6.3	1.15	13	15	21.82	4.25	8	7	1.96	5
Experiment3	sub_73	Auditory	1	ABABAABB	644.14	2	7	0.222	829.92	8	6.7	1.15	10	10	21.71	3.56	8	7	1.86	5
Experiment3	sub_73	Auditory	1	ABABABAB	615.56	0	9	0	615.56	8	6.7	6.64	5	5	19.84	2.59	2	12	1	4
Experiment3	sub_73	Auditory	1	ABABABBA	618.13	1	8	0.111	711.01	8	6.3	2.76	9	11	20.71	4.1	8	8	1.41	4
Experiment3	sub_73	Auditory	1	ABABBAAB	856.25	5	4	0.556	1320.69	8	6.6	1.15	10	12	22.03	4.08	8	6	1.86	4
Experiment3	sub_73	Auditory	1	ABABBABA	686	1	8	0.111	778.89	8	6.4	2.76	6	12	20.78	3.97	8	8	1.41	4
Experiment3	sub_73	Auditory	1	ABABBBAA	850.17	3	6	0.333	1128.83	8	6.4	0.9	11	14	22	3.7	8	7	1.96	5
Experiment3	sub_73	Auditory	1	ABBAAABB	891.75	1	8	0.111	984.64	8	6.7	1.15	11	15	22.53	3.56	8	8	1.96	5
Experiment3	sub_73	Auditory	1	ABBAABAB	680.67	0	9	0	680.67	8	6.4	1.5	8	10	22.03	4.11	8	6	1.86	4
Experiment3	sub_73	Auditory	1	ABBAABBA	758	1	8	0.111	850.89	8	6.3	1.04	5	9	21.9	3.27	4	8	1.96	4
Experiment3	sub_73	Auditory	1	ABBABAAB	670.25	1	8	0.111	763.14	8	6.6	1.5	8	11	22.11	4.25	8	6	1.86	4
Experiment3	sub_73	Auditory	1	ABBABABA	484.11	0	9	0	484.11	8	6.4	4.32	8	9	20.71	3.69	8	8	1.41	4
Experiment3	sub_73	Auditory	1	ABBABBAA	569.13	1	8	0.111	662.01	8	6.3	1.04	10	13	21.55	3.7	8	8	1.96	5
Experiment3	sub_73	Auditory	1	ABBBAAAB	747.14	2	7	0.222	932.92	8	6.4	0.9	10	10	22.32	4.4	8	8	1.96	5
Experiment3	sub_73	Auditory	1	ABBBAABA	697.38	1	8	0.111	790.26	8	6.7	1.04	10	14	21.82	4.39	6	7	1.96	5
Experiment3	sub_73	Auditory	1	ABBBABAA	517.63	1	8	0.111	610.51	8	6.7	1.04	12	14	22.13	3.84	6	7	1.96	5
Experiment3	sub_73	Auditory	1	ABBBBAAA	735.56	0	9	0	735.56	8	6.4	1.4	8	12	22.1	2.64	6	10	1.86	5
Experiment3	sub_74	Auditory	1	AAAABBBB	726.63	1	8	0.111	798.61	8	6.6	5.09	6	6	21.9	1.88	8	12	1.41	5
Experiment3	sub_74	Auditory	1	AAABABBB	933.5	5	4	0.556	1293.45	8	6.3	1.19	9	11	22.68	3.2	8	8	1.96	5
Experiment3	sub_74	Auditory	1	AAABBABB	893.33	6	3	0.667	1325.27	8	6.7	1.19	12	13	22.11	3.73	8	8	1.96	5
Experiment3	sub_74	Auditory	1	AAABBBAB	782.8	4	5	0.444	1070.76	8	6.4	1.19	9	9	22.17	4.11	8	8	1.96	5
Experiment3	sub_74	Auditory	1	AAABBBBA	926.71	2	7	0.222	1070.69	8	6.3	1.6	6	10	22.1	3.5	8	10	1.86	5
Experiment3	sub_74	Auditory	1	AABAABBB	813.83	3	6	0.333	1029.8	8	6.3	1.29	11	14	22.11	3.2	8	8	1.96	5
Experiment3	sub_74	Auditory	1	AABABABB	596.4	4	5	0.444	884.36	8	6.7	1.54	8	10	22.07	3.61	8	8	1.86	4
Experiment3	sub_74	Auditory	1	AABABBAB	913.83	3	6	0.333	1129.8	8	6.6	1.54	9	9	21.58	4.28	8	7	1.86	3
Experiment3	sub_74	Auditory	1	AABABBBA	696.6	4	5	0.444	984.56	8	6.3	1.15	11	13	22.13	4.22	8	7	1.96	4
Experiment3	sub_74	Auditory	1	AABBAABB	821.86	2	7	0.222	965.84	8	6.7	1.04	6	6	22.62	2.51	4	8	1.96	5
Experiment3	sub_74	Auditory	1	AABBABAB	794.33	6	3	0.667	1226.27	8	6.4	1.79	9	9	21.71	3.98	8	7	1.86	4
Experiment3	sub_74	Auditory	1	AABBABBA	827.4	4	5	0.444	1115.36	8	6.4	1.15	10	10	21.55	4.47	8	8	1.96	4
Experiment3	sub_74	Auditory	1	AABBBAAB	1015.4	4	5	0.444	1303.36	8	6.4	1.04	10	14	22.53	4.11	8	8	1.96	4
Experiment3	sub_74	Auditory	1	AABBBABA	604.5	3	6	0.333	820.47	8	6.6	1.15	9	11	22	4.22	8	7	1.96	4
Experiment3	sub_74	Auditory	1	AABBBBAA	833.33	6	3	0.667	1265.27	8	6.7	1.5	7	12	22.47	2.99	8	10	1.86	5
Experiment3	sub_74	Auditory	1	ABAAABBB	680.44	0	9	0	680.44	8	6.4	1.29	10	10	22.17	3.16	8	8	1.96	5
Experiment3	sub_74	Auditory	1	ABAABABB	903	6	3	0.667	1334.93	8	6.3	1.54	10	11	21.58	3.7	8	7	1.86	5
Experiment3	sub_74	Auditory	1	ABAABBAB	662.67	6	3	0.667	1094.6	8	6.7	1.54	10	12	21.37	4.53	8	6	1.86	5
Experiment3	sub_74	Auditory	1	ABAABBBA	814.6	4	5	0.444	1102.56	8	6.7	1.15	13	15	21.82	4.25	8	7	1.96	5
Experiment3	sub_74	Auditory	1	ABABAABB	873.5	3	6	0.333	1089.47	8	6.6	1.15	10	10	21.71	3.56	8	7	1.86	5
Experiment3	sub_74	Auditory	1	ABABABAB	567.5	3	6	0.333	783.47	8	6.7	6.64	5	5	19.84	2.59	2	12	1	4
Experiment3	sub_74	Auditory	1	ABABABBA	717.75	1	8	0.111	789.74	8	6.6	2.76	9	11	20.71	4.1	8	8	1.41	4
Experiment3	sub_74	Auditory	1	ABABBAAB	576.2	4	5	0.444	864.16	8	6.3	1.15	10	12	22.03	4.08	8	6	1.86	4
Experiment3	sub_74	Auditory	1	ABABBABA	641.6	4	5	0.444	929.56	8	6.6	2.76	6	12	20.78	3.97	8	8	1.41	4
Experiment3	sub_74	Auditory	1	ABABBBAA	815	2	7	0.222	958.98	8	6.7	0.9	11	14	22	3.7	8	7	1.96	5
Experiment3	sub_74	Auditory	1	ABBAAABB	824.56	0	9	0	824.56	8	6.3	1.15	11	15	22.53	3.56	8	8	1.96	5
Experiment3	sub_74	Auditory	1	ABBAABAB	540.5	3	6	0.333	756.47	8	6.4	1.5	8	10	22.03	4.11	8	6	1.86	4
Experiment3	sub_74	Auditory	1	ABBAABBA	694.67	6	3	0.667	1126.6	8	6.3	1.04	5	9	21.9	3.27	4	8	1.96	4
Experiment3	sub_74	Auditory	1	ABBABAAB	741.29	2	7	0.222	885.26	8	6.4	1.5	8	11	22.11	4.25	8	6	1.86	4
Experiment3	sub_74	Auditory	1	ABBABABA	535.43	2	7	0.222	679.41	8	6.7	4.32	8	9	20.71	3.69	8	8	1.41	4
Experiment3	sub_74	Auditory	1	ABBABBAA	837.25	5	4	0.556	1197.2	8	6.6	1.04	10	13	21.55	3.7	8	8	1.96	5
Experiment3	sub_74	Auditory	1	ABBBAAAB	681	6	3	0.667	1112.93	8	6.6	0.9	10	10	22.32	4.4	8	8	1.96	5
Experiment3	sub_74	Auditory	1	ABBBAABA	695.25	5	4	0.556	1055.2	8	6.3	1.04	10	14	21.82	4.39	6	7	1.96	5
Experiment3	sub_74	Auditory	1	ABBBABAA	908.25	5	4	0.556	1268.2	8	6.7	1.04	12	14	22.13	3.84	6	7	1.96	5
Experiment3	sub_74	Auditory	1	ABBBBAAA	616.25	5	4	0.556	976.2	8	6.7	1.4	8	12	22.1	2.64	6	10	1.86	5
Experiment3	sub_75	Auditory	1	AAAABBBB	350.56	0	9	0	350.56	8	6.4	5.09	6	6	21.9	1.88	8	12	1.41	5
Experiment3	sub_75	Auditory	1	AAABABBB	477.22	0	9	0	477.22	8	6.7	1.19	9	11	22.68	3.2	8	8	1.96	5
Experiment3	sub_75	Auditory	1	AAABBABB	562.22	0	9	0	562.22	8	6.6	1.19	12	13	22.11	3.73	8	8	1.96	5
Experiment3	sub_75	Auditory	1	AAABBBAB	676.88	1	8	0.111	797.41	8	6.6	1.19	9	9	22.17	4.11	8	8	1.96	5
Experiment3	sub_75	Auditory	1	AAABBBBA	494.71	2	7	0.222	735.79	8	6.4	1.6	6	10	22.1	3.5	8	10	1.86	5
Experiment3	sub_75	Auditory	1	AABAABBB	578	2	7	0.222	819.07	8	6.7	1.29	11	14	22.11	3.2	8	8	1.96	5
Experiment3	sub_75	Auditory	1	AABABABB	425.11	0	9	0	425.11	8	6.6	1.54	8	10	22.07	3.61	8	8	1.86	4
Experiment3	sub_75	Auditory	1	AABABBAB	431.43	2	7	0.222	672.5	8	6.6	1.54	9	9	21.58	4.28	8	7	1.86	3
Experiment3	sub_75	Auditory	1	AABABBBA	551	1	8	0.111	671.54	8	6.7	1.15	11	13	22.13	4.22	8	7	1.96	4
Experiment3	sub_75	Auditory	1	AABBAABB	561.11	0	9	0	561.11	8	6.3	1.04	6	6	22.62	2.51	4	8	1.96	5
Experiment3	sub_75	Auditory	1	AABBABAB	511.22	0	9	0	511.22	8	6.3	1.79	9	9	21.71	3.98	8	7	1.86	4
Experiment3	sub_75	Auditory	1	AABBABBA	593.43	2	7	0.222	834.5	8	6.6	1.15	10	10	21.55	4.47	8	8	1.96	4
Experiment3	sub_75	Auditory	1	AABBBAAB	485.56	0	9	0	485.56	8	6.6	1.04	10	14	22.53	4.11	8	8	1.96	4
Experiment3	sub_75	Auditory	1	AABBBABA	389	1	8	0.111	509.54	8	6.6	1.15	9	11	22	4.22	8	7	1.96	4
Experiment3	sub_75	Auditory	1	AABBBBAA	595.43	2	7	0.222	836.5	8	6.3	1.5	7	12	22.47	2.99	8	10	1.86	5
Experiment3	sub_75	Auditory	1	ABAAABBB	503.75	1	8	0.111	624.29	8	6.6	1.29	10	10	22.17	3.16	8	8	1.96	5
Experiment3	sub_75	Auditory	1	ABAABABB	461.56	0	9	0	461.56	8	6.7	1.54	10	11	21.58	3.7	8	7	1.86	5
Experiment3	sub_75	Auditory	1	ABAABBAB	462.22	0	9	0	462.22	8	6.3	1.54	10	12	21.37	4.53	8	6	1.86	5
Experiment3	sub_75	Auditory	1	ABAABBBA	475.89	0	9	0	475.89	8	6.4	1.15	13	15	21.82	4.25	8	7	1.96	5
Experiment3	sub_75	Auditory	1	ABABAABB	437.22	0	9	0	437.22	8	6.6	1.15	10	10	21.71	3.56	8	7	1.86	5
Experiment3	sub_75	Auditory	1	ABABABAB	408.67	0	9	0	408.67	8	6.3	6.64	5	5	19.84	2.59	2	12	1	4
Experiment3	sub_75	Auditory	1	ABABABBA	479.44	0	9	0	479.44	8	6.3	2.76	9	11	20.71	4.1	8	8	1.41	4
Experiment3	sub_75	Auditory	1	ABABBAAB	623.5	1	8	0.111	744.04	8	6.6	1.15	10	12	22.03	4.08	8	6	1.86	4
Experiment3	sub_75	Auditory	1	ABABBABA	448	1	8	0.111	568.54	8	6.4	2.76	6	12	20.78	3.97	8	8	1.41	4
Experiment3	sub_75	Auditory	1	ABABBBAA	798	1	8	0.111	918.54	8	6.3	0.9	11	14	22	3.7	8	7	1.96	5
Experiment3	sub_75	Auditory	1	ABBAAABB	529	1	8	0.111	649.54	8	6.6	1.15	11	15	22.53	3.56	8	8	1.96	5
Experiment3	sub_75	Auditory	1	ABBAABAB	496.56	0	9	0	496.56	8	6.4	1.5	8	10	22.03	4.11	8	6	1.86	4
Experiment3	sub_75	Auditory	1	ABBAABBA	441.22	0	9	0	441.22	8	6.3	1.04	5	9	21.9	3.27	4	8	1.96	4
Experiment3	sub_75	Auditory	1	ABBABAAB	737.44	0	9	0	737.44	8	6.3	1.5	8	11	22.11	4.25	8	6	1.86	4
Experiment3	sub_75	Auditory	1	ABBABABA	449.25	1	8	0.111	569.79	8	6.4	4.32	8	9	20.71	3.69	8	8	1.41	4
Experiment3	sub_75	Auditory	1	ABBABBAA	453.86	2	7	0.222	694.93	8	6.7	1.04	10	13	21.55	3.7	8	8	1.96	5
Experiment3	sub_75	Auditory	1	ABBBAAAB	487.71	2	7	0.222	728.79	8	6.7	0.9	10	10	22.32	4.4	8	8	1.96	5
Experiment3	sub_75	Auditory	1	ABBBAABA	498.11	0	9	0	498.11	8	6.7	1.04	10	14	21.82	4.39	6	7	1.96	5
Experiment3	sub_75	Auditory	1	ABBBABAA	434.11	0	9	0	434.11	8	6.3	1.04	12	14	22.13	3.84	6	7	1.96	5
Experiment3	sub_75	Auditory	1	ABBBBAAA	378.11	0	9	0	378.11	8	6.6	1.4	8	12	22.1	2.64	6	10	1.86	5
Experiment4	sub_76	Auditory	1	AAAAAA	355.63	1	8	0.111	461.42	6	5	6.64	3	3	13.38	0	1	15	0	3
Experiment4	sub_76	Auditory	1	AAAAAB	538.33	0	9	0	538.33	6	5	1.66	5	5	14.13	2.28	6	10	0.82	3
Experiment4	sub_76	Auditory	1	AAAABA	743.8	4	5	0.444	1166.97	6	5	3.02	6	6	14.28	2.82	6	7	1.33	3
Experiment4	sub_76	Auditory	1	AAAABB	480.11	0	9	0	480.11	6	5	3.02	7	7	14.83	2.03	6	7	1.46	4
Experiment4	sub_76	Auditory	1	AAABAA	496.22	0	9	0	496.22	6	5	3.02	8	9	14.59	2.37	6	6	1.33	3
Experiment4	sub_76	Auditory	1	AAABAB	989.33	3	6	0.333	1306.71	6	5	2.88	6	6	14.98	2.98	6	5	1.59	4
Experiment4	sub_76	Auditory	1	AAABBA	483.5	3	6	0.333	800.88	6	5	0.86	8	9	14.97	3.02	6	5	1.86	4
Experiment4	sub_76	Auditory	1	AAABBB	449.63	1	8	0.111	555.42	6	5	4.62	6	6	15.3	1.9	6	6	1.46	4
Experiment4	sub_76	Auditory	1	AABAAA	398.5	1	8	0.111	504.29	6	5	3.55	9	10	14.59	1.9	6	6	1.33	3
Experiment4	sub_76	Auditory	1	AABAAB	601.71	2	7	0.222	813.3	6	5	2.88	8	8	14.76	3.52	3	5	1.59	4
Experiment4	sub_76	Auditory	1	AABABA	524.83	3	6	0.333	842.21	6	5	4.96	6	6	14.67	2.88	6	5	1.53	3
Experiment4	sub_76	Auditory	1	AABABB	506.38	1	8	0.111	612.17	6	5	1.2	8	10	15.27	2.77	6	4	1.96	3
Experiment4	sub_76	Auditory	1	AABBAA	604.11	0	9	0	604.11	6	5	1.2	6	6	15.16	2.03	6	5	1.86	4
Experiment4	sub_76	Auditory	1	AABBAB	495.33	0	9	0	495.33	6	5	1.2	9	9	14.97	3.32	6	4	1.96	3
Experiment4	sub_76	Auditory	1	AABBBA	738.33	3	6	0.333	1055.71	6	5	1.25	6	10	15.37	3.18	6	5	1.96	4
Experiment4	sub_76	Auditory	1	AABBBB	732.6	4	5	0.444	1155.77	6	5	6.64	8	8	14.83	1.4	6	7	1.25	4
Experiment4	sub_76	Auditory	1	ABAAAA	453.43	2	7	0.222	665.01	6	5	2	8	9	14.28	1.6	6	7	1.33	3
Experiment4	sub_76	Auditory	1	ABAAAB	459.44	0	9	0	459.44	6	5	1	10	11	14.88	2.98	6	5	1.59	4
Experiment4	sub_76	Auditory	1	ABAABA	576.89	0	9	0	576.89	6	5	2.94	6	11	14.47	3.52	3	5	1.53	4
Experiment4	sub_76	Auditory	1	ABAABB	853.71	2	7	0.222	1065.3	6	5	1.06	9	9	14.97	2.63	6	4	1.96	4
Experiment4	sub_76	Auditory	1	ABABAA	406	1	8	0.111	511.79	6	5	2.94	7	9	14.67	2.57	6	5	1.53	4
Experiment4	sub_76	Auditory	1	ABABAB	479.75	1	8	0.111	585.54	6	5	6.64	5	5	14.46	2.28	6	6	1	3
Experiment4	sub_76	Auditory	1	ABABBA	508.63	1	8	0.111	614.42	6	5	2.94	9	11	14.72	3.32	6	4	1.46	4
Experiment4	sub_76	Auditory	1	ABABBB	553.71	2	7	0.222	765.3	6	5	3.27	8	10	14.98	2.1	6	5	1.53	4
Experiment4	sub_76	Auditory	1	ABBAAA	561.22	0	9	0	561.22	6	5	1.39	8	11	14.97	2.1	6	5	1.86	4
Experiment4	sub_76	Auditory	1	ABBAAB	449.25	1	8	0.111	555.04	6	5	1.06	5	9	15.08	2.82	6	4	1.96	4
Experiment4	sub_76	Auditory	1	ABBABA	500.63	1	8	0.111	606.42	6	5	3.27	8	9	14.72	3.18	6	4	1.46	3
Experiment4	sub_76	Auditory	1	ABBABB	571	3	6	0.333	888.38	6	5	2.94	9	9	14.76	2.97	3	5	1.53	4
Experiment4	sub_76	Auditory	1	ABBBAA	488.33	3	6	0.333	805.71	6	5	1.06	7	11	15.37	2.63	6	5	1.96	4
[truncated: 1,149 more rows]
