# Supplementary material for: A theory of memory for binary sequences: Evidence for a mental compression algorithm in humans
Source: PLoS Comput Biol. 2021 Jan 19;17(1):e1008598. doi: 10.1371/journal.pcbi.1008598 (PMC7845997; doi:10.1371/journal.pcbi.1008598)
Supplement: S2 Data — (CSV) [file pcbi.1008598.s013.csv]

Experiment	Subject	TrialNumber	Sequence	ButtonPressed	LoTComplexity	ZscoreButton
Experiment1	sub_01	1	AABBAABBAABBAABB	1	6	-1.905076239
Experiment1	sub_01	2	ABAAABBBBABBAAAB	4	23	-0.426999847
Experiment1	sub_01	3	AABBAABBAABBAABB	2	6	-1.412384108
Experiment1	sub_01	4	AAAAAAAABBBBBBBB	4	6	-0.426999847
Experiment1	sub_01	5	AABBABABAABBABAB	4	12	-0.426999847
Experiment1	sub_01	6	AAAABBBBAABBABAB	3	14	-0.919691977
Experiment1	sub_01	7	ABABABABABABABAB	1	6	-1.905076239
Experiment1	sub_01	8	ABAAABBBBABBAAAB	3	23	-0.919691977
Experiment1	sub_01	9	AAAABBBBAAAABBBB	6	6	0.558384415
Experiment1	sub_01	10	AAAABBABABAABBBB	5	17	0.065692284
Experiment1	sub_01	11	AAAABBABABAABBBB	6	17	0.558384415
Experiment1	sub_01	12	ABAABBABABAABBAB	6	13	0.558384415
Experiment1	sub_01	13	AAAAAAAABBBBBBBB	3	6	-0.919691977
Experiment1	sub_01	14	AAABBABBAAABBABB	6	15	0.558384415
Experiment1	sub_01	15	ABABABABABABABAB	2	6	-1.412384108
Experiment1	sub_01	16	AABBABABAABBABAB	5	12	0.065692284
Experiment1	sub_01	17	ABAABBABABAABBAB	7	13	1.051076546
Experiment1	sub_01	18	ABABABABABABABAB	4	6	-0.426999847
Experiment1	sub_01	19	ABAABBABABAABBAB	3	13	-0.919691977
Experiment1	sub_01	20	AAAABBBBAABBABAB	5	14	0.065692284
Experiment1	sub_01	21	AAABBABBAAABBABB	6	15	0.558384415
Experiment1	sub_01	22	AABBABABAABBABAB	7	12	1.051076546
Experiment1	sub_01	23	AAAABBBBAABBABAB	7	14	1.051076546
Experiment1	sub_01	24	AAAABBBBAAAABBBB	7	6	1.051076546
Experiment1	sub_01	25	AAAABBABABAABBBB	7	17	1.051076546
Experiment1	sub_01	26	AAAAAAAABBBBBBBB	3	6	-0.919691977
Experiment1	sub_01	27	AAABBABBAAABBABB	7	15	1.051076546
Experiment1	sub_01	28	AAAABBBBAAAABBBB	7	6	1.051076546
Experiment1	sub_01	29	ABAAABBBBABBAAAB	8	23	1.543768676
Experiment1	sub_01	30	AABBAABBAABBAABB	7	6	1.051076546
Experiment1	sub_02	1	AABBAABBAABBAABB	1	6	-0.867761421
Experiment1	sub_02	2	ABAAABBBBABBAAAB	5	23	2.194925946
Experiment1	sub_02	3	AABBAABBAABBAABB	1	6	-0.867761421
Experiment1	sub_02	4	AAAAAAAABBBBBBBB	1	6	-0.867761421
Experiment1	sub_02	5	AABBABABAABBABAB	2	12	-0.102089579
Experiment1	sub_02	6	AAAABBBBAABBABAB	2	14	-0.102089579
Experiment1	sub_02	7	ABABABABABABABAB	1	6	-0.867761421
Experiment1	sub_02	8	ABAAABBBBABBAAAB	4	23	1.429254105
Experiment1	sub_02	9	AAAABBBBAAAABBBB	1	6	-0.867761421
Experiment1	sub_02	10	AAAABBABABAABBBB	3	17	0.663582263
Experiment1	sub_02	11	AAAABBABABAABBBB	4	17	1.429254105
Experiment1	sub_02	12	ABAABBABABAABBAB	4	13	1.429254105
Experiment1	sub_02	13	AAAAAAAABBBBBBBB	1	6	-0.867761421
Experiment1	sub_02	14	AAABBABBAAABBABB	2	15	-0.102089579
Experiment1	sub_02	15	ABABABABABABABAB	1	6	-0.867761421
Experiment1	sub_02	16	AABBABABAABBABAB	1	12	-0.867761421
Experiment1	sub_02	17	ABAABBABABAABBAB	2	13	-0.102089579
Experiment1	sub_02	18	ABABABABABABABAB	1	6	-0.867761421
Experiment1	sub_02	19	ABAABBABABAABBAB	2	13	-0.102089579
Experiment1	sub_02	20	AAAABBBBAABBABAB	3	14	0.663582263
Experiment1	sub_02	21	AAABBABBAAABBABB	1	15	-0.867761421
Experiment1	sub_02	22	AABBABABAABBABAB	1	12	-0.867761421
Experiment1	sub_02	23	AAAABBBBAABBABAB	3	14	0.663582263
Experiment1	sub_02	24	AAAABBBBAAAABBBB	1	6	-0.867761421
Experiment1	sub_02	25	AAAABBABABAABBBB	4	17	1.429254105
Experiment1	sub_02	26	AAAAAAAABBBBBBBB	1	6	-0.867761421
Experiment1	sub_02	27	AAABBABBAAABBABB	2	15	-0.102089579
Experiment1	sub_02	28	AAAABBBBAAAABBBB	1	6	-0.867761421
Experiment1	sub_02	29	ABAAABBBBABBAAAB	4	23	1.429254105
Experiment1	sub_02	30	AABBAABBAABBAABB	4	6	1.429254105
Experiment1	sub_03	1	AABBAABBAABBAABB	1	6	-1.486446706
Experiment1	sub_03	2	ABAAABBBBABBAAAB	4	23	-0.371611676
Experiment1	sub_03	3	AABBAABBAABBAABB	4	6	-0.371611676
Experiment1	sub_03	4	AAAAAAAABBBBBBBB	1	6	-1.486446706
Experiment1	sub_03	5	AABBABABAABBABAB	3	12	-0.743223353
Experiment1	sub_03	6	AAAABBBBAABBABAB	5	14	0
Experiment1	sub_03	7	ABABABABABABABAB	1	6	-1.486446706
Experiment1	sub_03	8	ABAAABBBBABBAAAB	5	23	0
Experiment1	sub_03	9	AAAABBBBAAAABBBB	4	6	-0.371611676
Experiment1	sub_03	10	AAAABBABABAABBBB	4	17	-0.371611676
Experiment1	sub_03	11	AAAABBABABAABBBB	5	17	0
Experiment1	sub_03	12	ABAABBABABAABBAB	7	13	0.743223353
Experiment1	sub_03	13	AAAAAAAABBBBBBBB	1	6	-1.486446706
Experiment1	sub_03	14	AAABBABBAAABBABB	4	15	-0.371611676
Experiment1	sub_03	15	ABABABABABABABAB	1	6	-1.486446706
Experiment1	sub_03	16	AABBABABAABBABAB	4	12	-0.371611676
Experiment1	sub_03	17	ABAABBABABAABBAB	7	13	0.743223353
Experiment1	sub_03	18	ABABABABABABABAB	1	6	-1.486446706
Experiment1	sub_03	19	ABAABBABABAABBAB	9	13	1.486446706
Experiment1	sub_03	20	AAAABBBBAABBABAB	6	14	0.371611676
Experiment1	sub_03	21	AAABBABBAAABBABB	9	15	1.486446706
Experiment1	sub_03	22	AABBABABAABBABAB	7	12	0.743223353
Experiment1	sub_03	23	AAAABBBBAABBABAB	6	14	0.371611676
Experiment1	sub_03	24	AAAABBBBAAAABBBB	6	6	0.371611676
Experiment1	sub_03	25	AAAABBABABAABBBB	7	17	0.743223353
Experiment1	sub_03	26	AAAAAAAABBBBBBBB	4	6	-0.371611676
Experiment1	sub_03	27	AAABBABBAAABBABB	9	15	1.486446706
Experiment1	sub_03	28	AAAABBBBAAAABBBB	7	6	0.743223353
Experiment1	sub_03	29	ABAAABBBBABBAAAB	9	23	1.486446706
Experiment1	sub_03	30	AABBAABBAABBAABB	9	6	1.486446706
Experiment1	sub_04	1	AAAABBBBAABBABAB	5	14	0.163412053
Experiment1	sub_04	2	ABAABBABABAABBAB	6	13	0.490236159
Experiment1	sub_04	3	AAAAAAAABBBBBBBB	1	6	-1.143884371
Experiment1	sub_04	4	AABBAABBAABBAABB	1	6	-1.143884371
Experiment1	sub_04	5	ABAABBABABAABBAB	3	13	-0.490236159
Experiment1	sub_04	6	AABBAABBAABBAABB	1	6	-1.143884371
Experiment1	sub_04	7	AAAABBABABAABBBB	8	17	1.143884371
Experiment1	sub_04	8	AAAABBABABAABBBB	9	17	1.470708477
Experiment1	sub_04	9	ABABABABABABABAB	1	6	-1.143884371
Experiment1	sub_04	10	AAAABBBBAAAABBBB	1	6	-1.143884371
Experiment1	sub_04	11	AABBAABBAABBAABB	1	6	-1.143884371
Experiment1	sub_04	12	AABBABABAABBABAB	5	12	0.163412053
Experiment1	sub_04	13	AAABBABBAAABBABB	7	15	0.817060265
Experiment1	sub_04	14	AAAAAAAABBBBBBBB	1	6	-1.143884371
Experiment1	sub_04	15	ABABABABABABABAB	1	6	-1.143884371
Experiment1	sub_04	16	AAAAAAAABBBBBBBB	1	6	-1.143884371
Experiment1	sub_04	17	AAAABBBBAABBABAB	6	14	0.490236159
Experiment1	sub_04	18	AAAABBBBAAAABBBB	2	6	-0.817060265
Experiment1	sub_04	19	AAAABBABABAABBBB	8	17	1.143884371
Experiment1	sub_04	20	ABAABBABABAABBAB	9	13	1.470708477
Experiment1	sub_04	21	ABABABABABABABAB	1	6	-1.143884371
Experiment1	sub_04	22	AAABBABBAAABBABB	8	15	1.143884371
Experiment1	sub_04	23	ABAAABBBBABBAAAB	8	23	1.143884371
Experiment1	sub_04	24	AAAABBBBAAAABBBB	2	6	-0.817060265
Experiment1	sub_04	25	AABBABABAABBABAB	5	12	0.163412053
Experiment1	sub_04	26	ABAAABBBBABBAAAB	7	23	0.817060265
Experiment1	sub_04	27	AABBABABAABBABAB	5	12	0.163412053
Experiment1	sub_04	28	AAABBABBAAABBABB	8	15	1.143884371
Experiment1	sub_04	29	AAAABBBBAABBABAB	6	14	0.490236159
Experiment1	sub_04	30	ABAAABBBBABBAAAB	8	23	1.143884371
Experiment1	sub_05	1	AAAABBBBAABBABAB	3	14	-0.388323338
Experiment1	sub_05	2	AAAAAAAABBBBBBBB	1	6	-1.094365771
Experiment1	sub_05	3	AAAABBBBAABBABAB	6	14	0.670740312
Experiment1	sub_05	4	AAAABBABABAABBBB	8	17	1.376782745
Experiment1	sub_05	5	AAABBABBAAABBABB	3	15	-0.388323338
Experiment1	sub_05	6	AAAAAAAABBBBBBBB	1	6	-1.094365771
Experiment1	sub_05	7	AAABBABBAAABBABB	2	15	-0.741344555
Experiment1	sub_05	8	ABAABBABABAABBAB	7	13	1.023761528
Experiment1	sub_05	9	AABBAABBAABBAABB	1	6	-1.094365771
Experiment1	sub_05	10	AAAABBBBAABBABAB	4	14	-0.035302122
Experiment1	sub_05	11	AABBAABBAABBAABB	1	6	-1.094365771
Experiment1	sub_05	12	ABABABABABABABAB	1	6	-1.094365771
Experiment1	sub_05	13	AABBABABAABBABAB	9	12	1.729803961
Experiment1	sub_05	14	ABAAABBBBABBAAAB	6	23	0.670740312
Experiment1	sub_05	15	AAAABBBBAAAABBBB	1	6	-1.094365771
Experiment1	sub_05	16	AABBABABAABBABAB	8	12	1.376782745
Experiment1	sub_05	17	AAABBABBAAABBABB	2	15	-0.741344555
Experiment1	sub_05	18	ABABABABABABABAB	2	6	-0.741344555
Experiment1	sub_05	19	AABBABABAABBABAB	5	12	0.317719095
Experiment1	sub_05	20	ABABABABABABABAB	1	6	-1.094365771
Experiment1	sub_05	21	ABAAABBBBABBAAAB	8	23	1.376782745
Experiment1	sub_05	22	ABAABBABABAABBAB	7	13	1.023761528
Experiment1	sub_05	23	AAAABBBBAAAABBBB	1	6	-1.094365771
Experiment1	sub_05	24	AAAABBABABAABBBB	5	17	0.317719095
Experiment1	sub_05	25	ABAAABBBBABBAAAB	6	23	0.670740312
Experiment1	sub_05	26	ABAABBABABAABBAB	8	13	1.376782745
Experiment1	sub_05	27	AABBAABBAABBAABB	2	6	-0.741344555
Experiment1	sub_05	28	AAAABBABABAABBBB	7	17	1.023761528
Experiment1	sub_05	29	AAAABBBBAAAABBBB	6	6	0.670740312
Experiment1	sub_05	30	AAAAAAAABBBBBBBB	1	6	-1.094365771
Experiment1	sub_06	1	AABBAABBAABBAABB	1	6	-1.168630684
Experiment1	sub_06	2	ABAAABBBBABBAAAB	4	23	0.779087122
Experiment1	sub_06	3	AABBAABBAABBAABB	1	6	-1.168630684
Experiment1	sub_06	4	AAAAAAAABBBBBBBB	1	6	-1.168630684
Experiment1	sub_06	5	AABBABABAABBABAB	2	12	-0.519391415
Experiment1	sub_06	6	AAAABBBBAABBABAB	3	14	0.129847854
Experiment1	sub_06	7	ABABABABABABABAB	1	6	-1.168630684
Experiment1	sub_06	8	ABAAABBBBABBAAAB	5	23	1.428326391
Experiment1	sub_06	9	AAAABBBBAAAABBBB	1	6	-1.168630684
Experiment1	sub_06	10	AAAABBABABAABBBB	5	17	1.428326391
Experiment1	sub_06	11	AAAABBABABAABBBB	5	17	1.428326391
Experiment1	sub_06	12	ABAABBABABAABBAB	3	13	0.129847854
Experiment1	sub_06	13	AAAAAAAABBBBBBBB	1	6	-1.168630684
Experiment1	sub_06	14	AAABBABBAAABBABB	4	15	0.779087122
Experiment1	sub_06	15	ABABABABABABABAB	1	6	-1.168630684
Experiment1	sub_06	16	AABBABABAABBABAB	2	12	-0.519391415
Experiment1	sub_06	17	ABAABBABABAABBAB	2	13	-0.519391415
Experiment1	sub_06	18	ABABABABABABABAB	1	6	-1.168630684
Experiment1	sub_06	19	ABAABBABABAABBAB	2	13	-0.519391415
Experiment1	sub_06	20	AAAABBBBAABBABAB	2	14	-0.519391415
Experiment1	sub_06	21	AAABBABBAAABBABB	4	15	0.779087122
Experiment1	sub_06	22	AABBABABAABBABAB	3	12	0.129847854
Experiment1	sub_06	23	AAAABBBBAABBABAB	4	14	0.779087122
Experiment1	sub_06	24	AAAABBBBAAAABBBB	4	6	0.779087122
Experiment1	sub_06	25	AAAABBABABAABBBB	6	17	2.07756566
Experiment1	sub_06	26	AAAAAAAABBBBBBBB	2	6	-0.519391415
Experiment1	sub_06	27	AAABBABBAAABBABB	3	15	0.129847854
Experiment1	sub_06	28	AAAABBBBAAAABBBB	2	6	-0.519391415
Experiment1	sub_06	29	ABAAABBBBABBAAAB	5	23	1.428326391
Experiment1	sub_06	30	AABBAABBAABBAABB	4	6	0.779087122
Experiment1	sub_07	1	AABBAABBAABBAABB	1	6	-1.16794027
Experiment1	sub_07	2	ABAAABBBBABBAAAB	6	23	0.566624487
Experiment1	sub_07	3	AABBAABBAABBAABB	1	6	-1.16794027
Experiment1	sub_07	4	AAAAAAAABBBBBBBB	1	6	-1.16794027
Experiment1	sub_07	5	AABBABABAABBABAB	3	12	-0.474114367
Experiment1	sub_07	6	AAAABBBBAABBABAB	3	14	-0.474114367
Experiment1	sub_07	7	ABABABABABABABAB	1	6	-1.16794027
Experiment1	sub_07	8	ABAAABBBBABBAAAB	4	23	-0.127201416
Experiment1	sub_07	9	AAAABBBBAAAABBBB	1	6	-1.16794027
Experiment1	sub_07	10	AAAABBABABAABBBB	5	17	0.219711536
Experiment1	sub_07	11	AAAABBABABAABBBB	6	17	0.566624487
Experiment1	sub_07	12	ABAABBABABAABBAB	8	13	1.260450391
Experiment1	sub_07	13	AAAAAAAABBBBBBBB	1	6	-1.16794027
Experiment1	sub_07	14	AAABBABBAAABBABB	6	15	0.566624487
Experiment1	sub_07	15	ABABABABABABABAB	1	6	-1.16794027
Experiment1	sub_07	16	AABBABABAABBABAB	7	12	0.913537439
Experiment1	sub_07	17	ABAABBABABAABBAB	9	13	1.607363342
Experiment1	sub_07	18	ABABABABABABABAB	1	6	-1.16794027
Experiment1	sub_07	19	ABAABBABABAABBAB	8	13	1.260450391
Experiment1	sub_07	20	AAAABBBBAABBABAB	4	14	-0.127201416
Experiment1	sub_07	21	AAABBABBAAABBABB	6	15	0.566624487
Experiment1	sub_07	22	AABBABABAABBABAB	9	12	1.607363342
Experiment1	sub_07	23	AAAABBBBAABBABAB	7	14	0.913537439
Experiment1	sub_07	24	AAAABBBBAAAABBBB	1	6	-1.16794027
Experiment1	sub_07	25	AAAABBABABAABBBB	7	17	0.913537439
Experiment1	sub_07	26	AAAAAAAABBBBBBBB	1	6	-1.16794027
Experiment1	sub_07	27	AAABBABBAAABBABB	7	15	0.913537439
Experiment1	sub_07	28	AAAABBBBAAAABBBB	5	6	0.219711536
Experiment1	sub_07	29	ABAAABBBBABBAAAB	8	23	1.260450391
Experiment1	sub_07	30	AABBAABBAABBAABB	3	6	-0.474114367
Experiment1	sub_08	1	AABBAABBAABBAABB	1	6	-1.018355559
Experiment1	sub_08	2	ABAAABBBBABBAAAB	8	23	1.795521643
Experiment1	sub_08	3	AABBAABBAABBAABB	1	6	-1.018355559
Experiment1	sub_08	4	AAAAAAAABBBBBBBB	4	6	0.187591813
Experiment1	sub_08	5	AABBABABAABBABAB	4	12	0.187591813
Experiment1	sub_08	6	AAAABBBBAABBABAB	8	14	1.795521643
Experiment1	sub_08	7	ABABABABABABABAB	1	6	-1.018355559
Experiment1	sub_08	8	ABAAABBBBABBAAAB	6	23	0.991556728
Experiment1	sub_08	9	AAAABBBBAAAABBBB	1	6	-1.018355559
Experiment1	sub_08	10	AAAABBABABAABBBB	9	17	2.1975041
Experiment1	sub_08	11	AAAABBABABAABBBB	7	17	1.393539185
Experiment1	sub_08	12	ABAABBABABAABBAB	3	13	-0.214390644
Experiment1	sub_08	13	AAAAAAAABBBBBBBB	1	6	-1.018355559
Experiment1	sub_08	14	AAABBABBAAABBABB	4	15	0.187591813
Experiment1	sub_08	15	ABABABABABABABAB	1	6	-1.018355559
Experiment1	sub_08	16	AABBABABAABBABAB	2	12	-0.616373101
Experiment1	sub_08	17	ABAABBABABAABBAB	2	13	-0.616373101
Experiment1	sub_08	18	ABABABABABABABAB	1	6	-1.018355559
Experiment1	sub_08	19	ABAABBABABAABBAB	5	13	0.589574271
Experiment1	sub_08	20	AAAABBBBAABBABAB	6	14	0.991556728
Experiment1	sub_08	21	AAABBABBAAABBABB	4	15	0.187591813
Experiment1	sub_08	22	AABBABABAABBABAB	3	12	-0.214390644
Experiment1	sub_08	23	AAAABBBBAABBABAB	5	14	0.589574271
Experiment1	sub_08	24	AAAABBBBAAAABBBB	1	6	-1.018355559
Experiment1	sub_08	25	AAAABBABABAABBBB	6	17	0.991556728
Experiment1	sub_08	26	AAAAAAAABBBBBBBB	2	6	-0.616373101
Experiment1	sub_08	27	AAABBABBAAABBABB	3	15	-0.214390644
Experiment1	sub_08	28	AAAABBBBAAAABBBB	1	6	-1.018355559
Experiment1	sub_08	29	ABAAABBBBABBAAAB	5	23	0.589574271
Experiment1	sub_08	30	AABBAABBAABBAABB	1	6	-1.018355559
Experiment1	sub_09	1	AAAABBABABAABBBB	8	17	2.103994125
Experiment1	sub_09	2	AAAABBBBAABBABAB	7	14	1.653138241
Experiment1	sub_09	3	AAAABBABABAABBBB	6	17	1.202282357
Experiment1	sub_09	4	AAAAAAAABBBBBBBB	2	6	-0.601141179
Experiment1	sub_09	5	AAAABBBBAABBABAB	3	14	-0.150285295
Experiment1	sub_09	6	ABABABABABABABAB	1	6	-1.051997062
Experiment1	sub_09	7	AABBABABAABBABAB	3	12	-0.150285295
Experiment1	sub_09	8	ABAABBABABAABBAB	3	13	-0.150285295
Experiment1	sub_09	9	AAABBABBAAABBABB	3	15	-0.150285295
Experiment1	sub_09	10	AAAAAAAABBBBBBBB	1	6	-1.051997062
Experiment1	sub_09	11	AAABBABBAAABBABB	1	15	-1.051997062
Experiment1	sub_09	12	AABBAABBAABBAABB	1	6	-1.051997062
Experiment1	sub_09	13	ABAABBABABAABBAB	4	13	0.300570589
Experiment1	sub_09	14	AABBAABBAABBAABB	2	6	-0.601141179
Experiment1	sub_09	15	ABABABABABABABAB	3	6	-0.150285295
Experiment1	sub_09	16	AAAABBABABAABBBB	4	17	0.300570589
Experiment1	sub_09	17	ABAAABBBBABBAAAB	5	23	0.751426473
Experiment1	sub_09	18	AAABBABBAAABBABB	4	15	0.300570589
Experiment1	sub_09	19	AAAABBBBAAAABBBB	5	6	0.751426473
Experiment1	sub_09	20	ABAAABBBBABBAAAB	5	23	0.751426473
Experiment1	sub_09	21	ABAABBABABAABBAB	6	13	1.202282357
Experiment1	sub_09	22	AAAABBBBAAAABBBB	3	6	-0.150285295
Experiment1	sub_09	23	ABAAABBBBABBAAAB	9	23	2.554850009
Experiment1	sub_09	24	ABABABABABABABAB	1	6	-1.051997062
Experiment1	sub_09	25	AAAABBBBAAAABBBB	1	6	-1.051997062
Experiment1	sub_09	26	AAAAAAAABBBBBBBB	1	6	-1.051997062
Experiment1	sub_09	27	AABBABABAABBABAB	2	12	-0.601141179
Experiment1	sub_09	28	AABBABABAABBABAB	2	12	-0.601141179
Experiment1	sub_09	29	AABBAABBAABBAABB	1	6	-1.051997062
Experiment1	sub_09	30	AAAABBBBAABBABAB	3	14	-0.150285295
Experiment1	sub_10	1	AABBAABBAABBAABB	5	6	0.254944279
Experiment1	sub_10	2	ABAAABBBBABBAAAB	7	23	1.060031475
Experiment1	sub_10	3	AABBAABBAABBAABB	2	6	-0.952686516
Experiment1	sub_10	4	AAAAAAAABBBBBBBB	1	6	-1.355230114
Experiment1	sub_10	5	AABBABABAABBABAB	8	12	1.462575074
Experiment1	sub_10	6	AAAABBBBAABBABAB	7	14	1.060031475
Experiment1	sub_10	7	ABABABABABABABAB	1	6	-1.355230114
Experiment1	sub_10	8	ABAAABBBBABBAAAB	7	23	1.060031475
Experiment1	sub_10	9	AAAABBBBAAAABBBB	3	6	-0.550142918
Experiment1	sub_10	10	AAAABBABABAABBBB	6	17	0.657487877
Experiment1	sub_10	11	AAAABBABABAABBBB	8	17	1.462575074
Experiment1	sub_10	12	ABAABBABABAABBAB	6	13	0.657487877
Experiment1	sub_10	13	AAAAAAAABBBBBBBB	1	6	-1.355230114
Experiment1	sub_10	14	AAABBABBAAABBABB	7	15	1.060031475
Experiment1	sub_10	15	ABABABABABABABAB	1	6	-1.355230114
Experiment1	sub_10	16	AABBABABAABBABAB	5	12	0.254944279
Experiment1	sub_10	17	ABAABBABABAABBAB	6	13	0.657487877
Experiment1	sub_10	18	ABABABABABABABAB	1	6	-1.355230114
Experiment1	sub_10	19	ABAABBABABAABBAB	3	13	-0.550142918
Experiment1	sub_10	20	AAAABBBBAABBABAB	5	14	0.254944279
Experiment1	sub_10	21	AAABBABBAAABBABB	3	15	-0.550142918
Experiment1	sub_10	22	AABBABABAABBABAB	5	12	0.254944279
Experiment1	sub_10	23	AAAABBBBAABBABAB	6	14	0.657487877
Experiment1	sub_10	24	AAAABBBBAAAABBBB	2	6	-0.952686516
Experiment1	sub_10	25	AAAABBABABAABBBB	7	17	1.060031475
Experiment1	sub_10	26	AAAAAAAABBBBBBBB	1	6	-1.355230114
Experiment1	sub_10	27	AAABBABBAAABBABB	7	15	1.060031475
Experiment1	sub_10	28	AAAABBBBAAAABBBB	2	6	-0.952686516
Experiment1	sub_10	29	ABAAABBBBABBAAAB	6	23	0.657487877
Experiment1	sub_10	30	AABBAABBAABBAABB	2	6	-0.952686516
Experiment1	sub_11	1	AABBABABAABBABAB	6	12	1.019005711
Experiment1	sub_11	2	ABAABBABABAABBAB	6	13	1.019005711
Experiment1	sub_11	3	AABBABABAABBABAB	4	12	0.181466771
Experiment1	sub_11	4	AAAABBABABAABBBB	5	17	0.600236241
Experiment1	sub_11	5	AABBAABBAABBAABB	1	6	-1.074841641
Experiment1	sub_11	6	AABBAABBAABBAABB	1	6	-1.074841641
Experiment1	sub_11	7	AAAABBABABAABBBB	6	17	1.019005711
Experiment1	sub_11	8	ABAABBABABAABBAB	7	13	1.437775182
Experiment1	sub_11	9	AAAABBBBAABBABAB	3	14	-0.2373027
Experiment1	sub_11	10	ABABABABABABABAB	1	6	-1.074841641
Experiment1	sub_11	11	AAAABBBBAAAABBBB	1	6	-1.074841641
Experiment1	sub_11	12	AAAAAAAABBBBBBBB	2	6	-0.65607217
Experiment1	sub_11	13	AAAAAAAABBBBBBBB	1	6	-1.074841641
Experiment1	sub_11	14	AAAABBBBAABBABAB	1	14	-1.074841641
Experiment1	sub_11	15	ABAAABBBBABBAAAB	6	23	1.019005711
Experiment1	sub_11	16	AABBAABBAABBAABB	1	6	-1.074841641
Experiment1	sub_11	17	AAAABBBBAAAABBBB	1	6	-1.074841641
Experiment1	sub_11	18	AAABBABBAAABBABB	5	15	0.600236241
Experiment1	sub_11	19	ABAABBABABAABBAB	6	13	1.019005711
Experiment1	sub_11	20	ABAAABBBBABBAAAB	6	23	1.019005711
Experiment1	sub_11	21	ABABABABABABABAB	1	6	-1.074841641
Experiment1	sub_11	22	ABAAABBBBABBAAAB	4	23	0.181466771
Experiment1	sub_11	23	AAAAAAAABBBBBBBB	1	6	-1.074841641
Experiment1	sub_11	24	AAAABBBBAAAABBBB	1	6	-1.074841641
Experiment1	sub_11	25	ABABABABABABABAB	1	6	-1.074841641
Experiment1	sub_11	26	AAABBABBAAABBABB	5	15	0.600236241
Experiment1	sub_11	27	AABBABABAABBABAB	7	12	1.437775182
Experiment1	sub_11	28	AAABBABBAAABBABB	6	15	1.019005711
Experiment1	sub_11	29	AAAABBBBAABBABAB	4	14	0.181466771
Experiment1	sub_11	30	AAAABBABABAABBBB	7	17	1.437775182
Experiment1	sub_12	1	AAABBABBAAABBABB	5	15	0.668308304
Experiment1	sub_12	2	AAAABBBBAAAABBBB	1	6	-1.038010771
Experiment1	sub_12	3	ABABABABABABABAB	4	6	0.241728536
Experiment1	sub_12	4	AABBABABAABBABAB	3	12	-0.184851233
Experiment1	sub_12	5	ABABABABABABABAB	3	6	-0.184851233
Experiment1	sub_12	6	AABBAABBAABBAABB	1	6	-1.038010771
Experiment1	sub_12	7	ABAAABBBBABBAAAB	3	23	-0.184851233
Experiment1	sub_12	8	AABBABABAABBABAB	2	12	-0.611431002
Experiment1	sub_12	9	AAAABBABABAABBBB	5	17	0.668308304
Experiment1	sub_12	10	AAAAAAAABBBBBBBB	1	6	-1.038010771
Experiment1	sub_12	11	AABBAABBAABBAABB	1	6	-1.038010771
Experiment1	sub_12	12	AAAABBBBAAAABBBB	1	6	-1.038010771
Experiment1	sub_12	13	ABABABABABABABAB	1	6	-1.038010771
Experiment1	sub_12	14	ABAAABBBBABBAAAB	2	23	-0.611431002
Experiment1	sub_12	15	AAAABBABABAABBBB	7	17	1.521467842
Experiment1	sub_12	16	AAAABBBBAABBABAB	5	14	0.668308304
Experiment1	sub_12	17	AAAABBBBAABBABAB	7	14	1.521467842
Experiment1	sub_12	18	ABAABBABABAABBAB	8	13	1.948047611
Experiment1	sub_12	19	ABAABBABABAABBAB	6	13	1.094888073
Experiment1	sub_12	20	AAABBABBAAABBABB	6	15	1.094888073
Experiment1	sub_12	21	AAAAAAAABBBBBBBB	1	6	-1.038010771
Experiment1	sub_12	22	AAAABBBBAABBABAB	3	14	-0.184851233
Experiment1	sub_12	23	AABBABABAABBABAB	2	12	-0.611431002
Experiment1	sub_12	24	AAAAAAAABBBBBBBB	1	6	-1.038010771
Experiment1	sub_12	25	AAABBABBAAABBABB	2	15	-0.611431002
Experiment1	sub_12	26	AABBAABBAABBAABB	1	6	-1.038010771
Experiment1	sub_12	27	ABAABBABABAABBAB	5	13	0.668308304
Experiment1	sub_12	28	ABAAABBBBABBAAAB	7	23	1.521467842
Experiment1	sub_12	29	AAAABBABABAABBBB	7	17	1.521467842
Experiment1	sub_12	30	AAAABBBBAAAABBBB	2	6	-0.611431002
Experiment1	sub_13	1	AAAAAAAABBBBBBBB	1	6	-0.888162335
Experiment1	sub_13	2	ABAAABBBBABBAAAB	8	23	1.895630059
Experiment1	sub_13	3	ABAABBABABAABBAB	4	13	0.304891548
Experiment1	sub_13	4	ABAABBABABAABBAB	5	13	0.702576176
Experiment1	sub_13	5	ABAAABBBBABBAAAB	8	23	1.895630059
Experiment1	sub_13	6	AABBABABAABBABAB	3	12	-0.09279308
Experiment1	sub_13	7	AAAABBBBAAAABBBB	1	6	-0.888162335
Experiment1	sub_13	8	AAAAAAAABBBBBBBB	1	6	-0.888162335
Experiment1	sub_13	9	ABABABABABABABAB	1	6	-0.888162335
Experiment1	sub_13	10	AABBAABBAABBAABB	1	6	-0.888162335
Experiment1	sub_13	11	AAABBABBAAABBABB	2	15	-0.490477707
Experiment1	sub_13	12	ABAABBABABAABBAB	3	13	-0.09279308
Experiment1	sub_13	13	AAAABBABABAABBBB	8	17	1.895630059
Experiment1	sub_13	14	AAAABBBBAABBABAB	7	14	1.497945431
Experiment1	sub_13	15	AAABBABBAAABBABB	3	15	-0.09279308
Experiment1	sub_13	16	AABBAABBAABBAABB	1	6	-0.888162335
Experiment1	sub_13	17	AAAABBABABAABBBB	8	17	1.895630059
Experiment1	sub_13	18	AAAABBABABAABBBB	6	17	1.100260803
Experiment1	sub_13	19	AAAABBBBAABBABAB	4	14	0.304891548
Experiment1	sub_13	20	ABABABABABABABAB	1	6	-0.888162335
Experiment1	sub_13	21	AAAAAAAABBBBBBBB	1	6	-0.888162335
Experiment1	sub_13	22	ABAAABBBBABBAAAB	3	23	-0.09279308
Experiment1	sub_13	23	AAAABBBBAAAABBBB	1	6	-0.888162335
Experiment1	sub_13	24	AABBAABBAABBAABB	1	6	-0.888162335
Experiment1	sub_13	25	AAAABBBBAAAABBBB	1	6	-0.888162335
Experiment1	sub_13	26	ABABABABABABABAB	1	6	-0.888162335
Experiment1	sub_13	27	AABBABABAABBABAB	2	12	-0.490477707
Experiment1	sub_13	28	AAAABBBBAABBABAB	5	14	0.702576176
Experiment1	sub_13	29	AAABBABBAAABBABB	3	15	-0.09279308
Experiment1	sub_13	30	AABBABABAABBABAB	3	12	-0.09279308
Experiment1	sub_14	1	AAAABBABABAABBBB	3	17	-0.278753457
Experiment1	sub_14	2	AABBABABAABBABAB	2	12	-0.642344923
Experiment1	sub_14	3	AABBAABBAABBAABB	1	6	-1.005936389
Experiment1	sub_14	4	AAAABBBBAABBABAB	3	14	-0.278753457
Experiment1	sub_14	5	ABAAABBBBABBAAAB	7	23	1.175612406
Experiment1	sub_14	6	AAAABBBBAAAABBBB	1	6	-1.005936389
Experiment1	sub_14	7	ABAAABBBBABBAAAB	6	23	0.81202094
Experiment1	sub_14	8	AABBABABAABBABAB	2	12	-0.642344923
Experiment1	sub_14	9	ABAAABBBBABBAAAB	4	23	0.084838009
Experiment1	sub_14	10	AAABBABBAAABBABB	2	15	-0.642344923
Experiment1	sub_14	11	AAABBABBAAABBABB	3	15	-0.278753457
Experiment1	sub_14	12	ABABABABABABABAB	1	6	-1.005936389
Experiment1	sub_14	13	AAAAAAAABBBBBBBB	1	6	-1.005936389
Experiment1	sub_14	14	ABABABABABABABAB	1	6	-1.005936389
Experiment1	sub_14	15	AAAABBABABAABBBB	8	17	1.539203872
Experiment1	sub_14	16	AABBAABBAABBAABB	1	6	-1.005936389
Experiment1	sub_14	17	AAAAAAAABBBBBBBB	2	6	-0.642344923
Experiment1	sub_14	18	AAAABBBBAABBABAB	7	14	1.175612406
Experiment1	sub_14	19	AABBAABBAABBAABB	1	6	-1.005936389
Experiment1	sub_14	20	ABAABBABABAABBAB	5	13	0.448429474
Experiment1	sub_14	21	ABABABABABABABAB	1	6	-1.005936389
Experiment1	sub_14	22	ABAABBABABAABBAB	8	13	1.539203872
Experiment1	sub_14	23	AABBABABAABBABAB	7	12	1.175612406
Experiment1	sub_14	24	AAAABBBBAAAABBBB	2	6	-0.642344923
Experiment1	sub_14	25	ABAABBABABAABBAB	9	13	1.902795338
Experiment1	sub_14	26	AAAABBBBAAAABBBB	2	6	-0.642344923
Experiment1	sub_14	27	AAAABBABABAABBBB	7	17	1.175612406
Experiment1	sub_14	28	AAAAAAAABBBBBBBB	2	6	-0.642344923
Experiment1	sub_14	29	AAAABBBBAABBABAB	6	14	0.81202094
Experiment1	sub_14	30	AAABBABBAAABBABB	8	15	1.539203872
Experiment1	sub_15	1	AABBABABAABBABAB	5	12	0.911625563
Experiment1	sub_15	2	ABAABBABABAABBAB	7	13	1.838702407
Experiment1	sub_15	3	AABBABABAABBABAB	3	12	-0.015451281
Experiment1	sub_15	4	ABABABABABABABAB	1	6	-0.942528125
Experiment1	sub_15	5	AAAABBABABAABBBB	5	17	0.911625563
Experiment1	sub_15	6	AAAABBBBAABBABAB	5	14	0.911625563
Experiment1	sub_15	7	AAABBABBAAABBABB	4	15	0.448087141
Experiment1	sub_15	8	AAAABBABABAABBBB	3	17	-0.015451281
Experiment1	sub_15	9	AAAAAAAABBBBBBBB	1	6	-0.942528125
Experiment1	sub_15	10	AAAABBBBAAAABBBB	1	6	-0.942528125
Experiment1	sub_15	11	AAAAAAAABBBBBBBB	1	6	-0.942528125
Experiment1	sub_15	12	AAAAAAAABBBBBBBB	2	6	-0.478989703
Experiment1	sub_15	13	AAAABBABABAABBBB	3	17	-0.015451281
Experiment1	sub_15	14	AAABBABBAAABBABB	7	15	1.838702407
Experiment1	sub_15	15	ABAAABBBBABBAAAB	7	23	1.838702407
Experiment1	sub_15	16	ABAAABBBBABBAAAB	6	23	1.375163985
Experiment1	sub_15	17	ABAAABBBBABBAAAB	7	23	1.838702407
Experiment1	sub_15	18	AAAABBBBAABBABAB	3	14	-0.015451281
Experiment1	sub_15	19	AABBAABBAABBAABB	1	6	-0.942528125
Experiment1	sub_15	20	ABAABBABABAABBAB	2	13	-0.478989703
Experiment1	sub_15	21	AABBAABBAABBAABB	1	6	-0.942528125
Experiment1	sub_15	22	AAAABBBBAAAABBBB	1	6	-0.942528125
Experiment1	sub_15	23	AABBAABBAABBAABB	1	6	-0.942528125
Experiment1	sub_15	24	AAAABBBBAABBABAB	3	14	-0.015451281
Experiment1	sub_15	25	ABAABBABABAABBAB	2	13	-0.478989703
Experiment1	sub_15	26	ABABABABABABABAB	1	6	-0.942528125
Experiment1	sub_15	27	AABBABABAABBABAB	2	12	-0.478989703
Experiment1	sub_15	28	AAAABBBBAAAABBBB	1	6	-0.942528125
Experiment1	sub_15	29	AAABBABBAAABBABB	4	15	0.448087141
Experiment1	sub_15	30	ABABABABABABABAB	1	6	-0.942528125
Experiment1	sub_16	1	AAAABBBBAAAABBBB	1	6	-1.228390447
Experiment1	sub_16	2	AAABBABBAAABBABB	4	15	0.153548806
Experiment1	sub_16	3	AABBAABBAABBAABB	1	6	-1.228390447
Experiment1	sub_16	4	ABAABBABABAABBAB	6	13	1.074841641
Experiment1	sub_16	5	ABABABABABABABAB	1	6	-1.228390447
Experiment1	sub_16	6	AAAABBBBAABBABAB	4	14	0.153548806
Experiment1	sub_16	7	ABAAABBBBABBAAAB	5	23	0.614195223
Experiment1	sub_16	8	AABBABABAABBABAB	6	12	1.074841641
Experiment1	sub_16	9	AABBABABAABBABAB	7	12	1.535488058
Experiment1	sub_16	10	AAAABBBBAAAABBBB	1	6	-1.228390447
Experiment1	sub_16	11	AAAABBBBAAAABBBB	1	6	-1.228390447
Experiment1	sub_16	12	AAABBABBAAABBABB	5	15	0.614195223
Experiment1	sub_16	13	AAAAAAAABBBBBBBB	2	6	-0.767744029
Experiment1	sub_16	14	AAAABBABABAABBBB	6	17	1.074841641
Experiment1	sub_16	15	ABABABABABABABAB	1	6	-1.228390447
Experiment1	sub_16	16	ABAAABBBBABBAAAB	7	23	1.535488058
Experiment1	sub_16	17	ABABABABABABABAB	1	6	-1.228390447
Experiment1	sub_16	18	ABAABBABABAABBAB	6	13	1.074841641
Experiment1	sub_16	19	AAABBABBAAABBABB	6	15	1.074841641
Experiment1	sub_16	20	AAAABBABABAABBBB	4	17	0.153548806
Experiment1	sub_16	21	AAAAAAAABBBBBBBB	2	6	-0.767744029
Experiment1	sub_16	22	ABAAABBBBABBAAAB	5	23	0.614195223
Experiment1	sub_16	23	AABBABABAABBABAB	6	12	1.074841641
Experiment1	sub_16	24	AAAABBBBAABBABAB	4	14	0.153548806
Experiment1	sub_16	25	AAAABBBBAABBABAB	4	14	0.153548806
Experiment1	sub_16	26	ABAABBABABAABBAB	5	13	0.614195223
Experiment1	sub_16	27	AABBAABBAABBAABB	1	6	-1.228390447
Experiment1	sub_16	28	AAAAAAAABBBBBBBB	2	6	-0.767744029
Experiment1	sub_16	29	AABBAABBAABBAABB	1	6	-1.228390447
Experiment1	sub_16	30	AAAABBABABAABBBB	5	17	0.614195223
Experiment1	sub_17	1	ABAABBABABAABBAB	7	13	1.330875001
Experiment1	sub_17	2	AABBABABAABBABAB	6	12	0.927579546
Experiment1	sub_17	3	AAAABBBBAAAABBBB	1	6	-1.088897728
Experiment1	sub_17	4	AAAABBBBAAAABBBB	2	6	-0.685602273
Experiment1	sub_17	5	AAAABBBBAAAABBBB	2	6	-0.685602273
Experiment1	sub_17	6	AAAABBABABAABBBB	3	17	-0.282306818
Experiment1	sub_17	7	ABABABABABABABAB	0	6	-1.492193182
Experiment1	sub_17	8	AAABBABBAAABBABB	6	15	0.927579546
Experiment1	sub_17	9	AAAABBABABAABBBB	4	17	0.120988636
Experiment1	sub_17	10	AAAABBBBAABBABAB	6	14	0.927579546
Experiment1	sub_17	11	ABABABABABABABAB	1	6	-1.088897728
Experiment1	sub_17	12	AABBABABAABBABAB	3	12	-0.282306818
Experiment1	sub_17	13	AABBAABBAABBAABB	1	6	-1.088897728
Experiment1	sub_17	14	ABAAABBBBABBAAAB	4	23	0.120988636
Experiment1	sub_17	15	AAAABBBBAABBABAB	2	14	-0.685602273
Experiment1	sub_17	16	AABBABABAABBABAB	4	12	0.120988636
Experiment1	sub_17	17	ABAAABBBBABBAAAB	7	23	1.330875001
Experiment1	sub_17	18	AAABBABBAAABBABB	8	15	1.734170455
Experiment1	sub_17	19	AAAAAAAABBBBBBBB	8	6	1.734170455
Experiment1	sub_17	20	AAAABBBBAABBABAB	6	14	0.927579546
Experiment1	sub_17	21	AAAABBABABAABBBB	5	17	0.524284091
Experiment1	sub_17	22	AABBAABBAABBAABB	1	6	-1.088897728
Experiment1	sub_17	23	ABAABBABABAABBAB	4	13	0.120988636
Experiment1	sub_17	24	AAAAAAAABBBBBBBB	1	6	-1.088897728
Experiment1	sub_17	25	AAAAAAAABBBBBBBB	1	6	-1.088897728
Experiment1	sub_17	26	AAABBABBAAABBABB	5	15	0.524284091
Experiment1	sub_17	27	ABAAABBBBABBAAAB	7	23	1.330875001
Experiment1	sub_17	28	AABBAABBAABBAABB	2	6	-0.685602273
Experiment1	sub_17	29	ABAABBABABAABBAB	4	13	0.120988636
Experiment1	sub_17	30	ABABABABABABABAB	0	6	-1.492193182
Experiment1	sub_18	1	AAAAAAAABBBBBBBB	2	6	-1.451523088
Experiment1	sub_18	2	ABAAABBBBABBAAAB	3	23	-0.760321618
Experiment1	sub_18	3	AAABBABBAAABBABB	5	15	0.622081323
Experiment1	sub_18	4	AAAABBBBAAAABBBB	2	6	-1.451523088
Experiment1	sub_18	5	ABAAABBBBABBAAAB	5	23	0.622081323
Experiment1	sub_18	6	AABBAABBAABBAABB	2	6	-1.451523088
Experiment1	sub_18	7	ABAABBABABAABBAB	4	13	-0.069120147
Experiment1	sub_18	8	AAAABBBBAAAABBBB	4	6	-0.069120147
Experiment1	sub_18	9	AAAABBBBAABBABAB	3	14	-0.760321618
Experiment1	sub_18	10	AAAABBBBAABBABAB	4	14	-0.069120147
Experiment1	sub_18	11	ABAAABBBBABBAAAB	5	23	0.622081323
Experiment1	sub_18	12	AAAAAAAABBBBBBBB	3	6	-0.760321618
Experiment1	sub_18	13	ABABABABABABABAB	1	6	-2.142724559
Experiment1	sub_18	14	AABBABABAABBABAB	5	12	0.622081323
Experiment1	sub_18	15	AAAABBBBAABBABAB	5	14	0.622081323
Experiment1	sub_18	16	AAAAAAAABBBBBBBB	4	6	-0.069120147
Experiment1	sub_18	17	ABABABABABABABAB	3	6	-0.760321618
Experiment1	sub_18	18	ABAABBABABAABBAB	4	13	-0.069120147
Experiment1	sub_18	19	AAABBABBAAABBABB	4	15	-0.069120147
Experiment1	sub_18	20	AABBABABAABBABAB	6	12	1.313282794
Experiment1	sub_18	21	AAAABBABABAABBBB	6	17	1.313282794
Experiment1	sub_18	22	AAAABBBBAAAABBBB	6	6	1.313282794
Experiment1	sub_18	23	AAAABBABABAABBBB	6	17	1.313282794
Experiment1	sub_18	24	ABAABBABABAABBAB	5	13	0.622081323
Experiment1	sub_18	25	AAABBABBAAABBABB	5	15	0.622081323
Experiment1	sub_18	26	AABBABABAABBABAB	6	12	1.313282794
Experiment1	sub_18	27	AABBAABBAABBAABB	4	6	-0.069120147
Experiment1	sub_18	28	ABABABABABABABAB	2	6	-1.451523088
Experiment1	sub_18	29	AABBAABBAABBAABB	3	6	-0.760321618
Experiment1	sub_18	30	AAAABBABABAABBBB	6	17	1.313282794
Experiment1	sub_19	1	AAAABBABABAABBBB	6	17	1.29378195
Experiment1	sub_19	2	AAAAAAAABBBBBBBB	1	6	-1.10211055
Experiment1	sub_19	3	AABBABABAABBABAB	4	12	0.33542495
Experiment1	sub_19	4	ABAABBABABAABBAB	5	13	0.81460345
Experiment1	sub_19	5	AAABBABBAAABBABB	5	15	0.81460345
Experiment1	sub_19	6	AAAABBBBAABBABAB	4	14	0.33542495
Experiment1	sub_19	7	AAAABBBBAABBABAB	3	14	-0.14375355
Experiment1	sub_19	8	AAAABBABABAABBBB	5	17	0.81460345
Experiment1	sub_19	9	ABABABABABABABAB	1	6	-1.10211055
Experiment1	sub_19	10	AAAABBBBAAAABBBB	1	6	-1.10211055
Experiment1	sub_19	11	AABBAABBAABBAABB	1	6	-1.10211055
Experiment1	sub_19	12	AAAABBABABAABBBB	4	17	0.33542495
Experiment1	sub_19	13	ABAABBABABAABBAB	5	13	0.81460345
Experiment1	sub_19	14	AAABBABBAAABBABB	5	15	0.81460345
Experiment1	sub_19	15	AABBAABBAABBAABB	1	6	-1.10211055
Experiment1	sub_19	16	AAAAAAAABBBBBBBB	1	6	-1.10211055
Experiment1	sub_19	17	ABABABABABABABAB	1	6	-1.10211055
Experiment1	sub_19	18	ABAAABBBBABBAAAB	4	23	0.33542495
Experiment1	sub_19	19	AABBAABBAABBAABB	1	6	-1.10211055
Experiment1	sub_19	20	AAAABBBBAABBABAB	3	14	-0.14375355
Experiment1	sub_19	21	AAAABBBBAAAABBBB	1	6	-1.10211055
Experiment1	sub_19	22	AAABBABBAAABBABB	6	15	1.29378195
Experiment1	sub_19	23	AABBABABAABBABAB	6	12	1.29378195
Experiment1	sub_19	24	ABAABBABABAABBAB	6	13	1.29378195
Experiment1	sub_19	25	ABAAABBBBABBAAAB	7	23	1.77296045
Experiment1	sub_19	26	AAAAAAAABBBBBBBB	1	6	-1.10211055
Experiment1	sub_19	27	AABBABABAABBABAB	4	12	0.33542495
Experiment1	sub_19	28	ABABABABABABABAB	1	6	-1.10211055
Experiment1	sub_19	29	ABAAABBBBABBAAAB	5	23	0.81460345
Experiment1	sub_19	30	AAAABBBBAAAABBBB	1	6	-1.10211055
Experiment1	sub_20	1	ABAAABBBBABBAAAB	9	23	2.423728792
Experiment1	sub_20	2	AAAABBBBAABBABAB	3	14	0.103137395
Experiment1	sub_20	3	AAAABBBBAAAABBBB	1	6	-0.67039307
Experiment1	sub_20	4	AABBABABAABBABAB	1	12	-0.67039307
Experiment1	sub_20	5	AABBABABAABBABAB	1	12	-0.67039307
Experiment1	sub_20	6	ABABABABABABABAB	1	6	-0.67039307
Experiment1	sub_20	7	AAAABBABABAABBBB	4	17	0.489902628
Experiment1	sub_20	8	AAAABBBBAAAABBBB	1	6	-0.67039307
Experiment1	sub_20	9	AAAABBABABAABBBB	4	17	0.489902628
Experiment1	sub_20	10	AABBABABAABBABAB	2	12	-0.283627837
Experiment1	sub_20	11	AABBAABBAABBAABB	1	6	-0.67039307
Experiment1	sub_20	12	ABAAABBBBABBAAAB	9	23	2.423728792
Experiment1	sub_20	13	AAAABBBBAABBABAB	2	14	-0.283627837
Experiment1	sub_20	14	AAAAAAAABBBBBBBB	1	6	-0.67039307
Experiment1	sub_20	15	AAAAAAAABBBBBBBB	1	6	-0.67039307
Experiment1	sub_20	16	AAABBABBAAABBABB	1	15	-0.67039307
Experiment1	sub_20	17	ABAABBABABAABBAB	7	13	1.650198326
Experiment1	sub_20	18	AAAABBBBAAAABBBB	1	6	-0.67039307
Experiment1	sub_20	19	AAABBABBAAABBABB	2	15	-0.283627837
Experiment1	sub_20	20	ABABABABABABABAB	1	6	-0.67039307
Experiment1	sub_20	21	AAAABBABABAABBBB	6	17	1.263433094
Experiment1	sub_20	22	ABABABABABABABAB	1	6	-0.67039307
Experiment1	sub_20	23	AABBAABBAABBAABB	1	6	-0.67039307
Experiment1	sub_20	24	AAABBABBAAABBABB	2	15	-0.283627837
Experiment1	sub_20	25	ABAABBABABAABBAB	5	13	0.876667861
Experiment1	sub_20	26	AAAABBBBAABBABAB	3	14	0.103137395
Experiment1	sub_20	27	AABBAABBAABBAABB	1	6	-0.67039307
Experiment1	sub_20	28	ABAAABBBBABBAAAB	8	23	2.036963559
Experiment1	sub_20	29	ABAABBABABAABBAB	1	13	-0.67039307
Experiment1	sub_20	30	AAAAAAAABBBBBBBB	1	6	-0.67039307
Experiment1	sub_21	1	ABABABABABABABAB	1	6	-1.136870629
Experiment1	sub_21	2	AAABBABBAAABBABB	4	15	0.627238968
Experiment1	sub_21	3	AABBABABAABBABAB	2	12	-0.548834097
Experiment1	sub_21	4	AAAABBBBAAAABBBB	1	6	-1.136870629
Experiment1	sub_21	5	AABBABABAABBABAB	3	12	0.039202435
Experiment1	sub_21	6	ABAABBABABAABBAB	3	13	0.039202435
Experiment1	sub_21	7	AAAABBABABAABBBB	3	17	0.039202435
Experiment1	sub_21	8	AABBABABAABBABAB	2	12	-0.548834097
Experiment1	sub_21	9	AAAAAAAABBBBBBBB	1	6	-1.136870629
Experiment1	sub_21	10	AABBAABBAABBAABB	1	6	-1.136870629
Experiment1	sub_21	11	AAAABBBBAABBABAB	4	14	0.627238968
Experiment1	sub_21	12	AAAAAAAABBBBBBBB	2	6	-0.548834097
Experiment1	sub_21	13	AAAABBABABAABBBB	5	17	1.2152755
Experiment1	sub_21	14	AABBAABBAABBAABB	1	6	-1.136870629
Experiment1	sub_21	15	ABAABBABABAABBAB	3	13	0.039202435
Experiment1	sub_21	16	ABABABABABABABAB	1	6	-1.136870629
Experiment1	sub_21	17	AAAABBBBAAAABBBB	2	6	-0.548834097
Experiment1	sub_21	18	ABAAABBBBABBAAAB	6	23	1.803312033
Experiment1	sub_21	19	AAABBABBAAABBABB	7	15	2.391348565
Experiment1	sub_21	20	ABABABABABABABAB	1	6	-1.136870629
Experiment1	sub_21	21	AABBAABBAABBAABB	1	6	-1.136870629
Experiment1	sub_21	22	ABAABBABABAABBAB	4	13	0.627238968
Experiment1	sub_21	23	AAABBABBAAABBABB	4	15	0.627238968
Experiment1	sub_21	24	AAAABBABABAABBBB	5	17	1.2152755
Experiment1	sub_21	25	AAAABBBBAAAABBBB	2	6	-0.548834097
Experiment1	sub_21	26	ABAAABBBBABBAAAB	3	23	0.039202435
Experiment1	sub_21	27	AAAAAAAABBBBBBBB	2	6	-0.548834097
Experiment1	sub_21	28	AAAABBBBAABBABAB	4	14	0.627238968
Experiment1	sub_21	29	ABAAABBBBABBAAAB	5	23	1.2152755
Experiment1	sub_21	30	AAAABBBBAABBABAB	5	14	1.2152755
Experiment1	sub_22	1	AABBAABBAABBAABB	1	6	-0.776271475
Experiment1	sub_22	2	AAAABBBBAAAABBBB	1	6	-0.776271475
Experiment1	sub_22	3	ABABABABABABABAB	1	6	-0.776271475
Experiment1	sub_22	4	AAAAAAAABBBBBBBB	1	6	-0.776271475
Experiment1	sub_22	5	ABAAABBBBABBAAAB	4	23	2.134746556
Experiment1	sub_22	6	AAAABBBBAAAABBBB	1	6	-0.776271475
Experiment1	sub_22	7	AAABBABBAAABBABB	2	15	0.194067869
Experiment1	sub_22	8	AABBAABBAABBAABB	1	6	-0.776271475
Experiment1	sub_22	9	AABBABABAABBABAB	1	12	-0.776271475
Experiment1	sub_22	10	ABAABBABABAABBAB	1	13	-0.776271475
Experiment1	sub_22	11	AAAAAAAABBBBBBBB	1	6	-0.776271475
Experiment1	sub_22	12	AABBABABAABBABAB	2	12	0.194067869
Experiment1	sub_22	13	AAABBABBAAABBABB	1	15	-0.776271475
Experiment1	sub_22	14	AAAAAAAABBBBBBBB	1	6	-0.776271475
Experiment1	sub_22	15	AABBABABAABBABAB	1	12	-0.776271475
Experiment1	sub_22	16	AABBAABBAABBAABB	1	6	-0.776271475
Experiment1	sub_22	17	AAABBABBAAABBABB	3	15	1.164407212
Experiment1	sub_22	18	AAAABBABABAABBBB	4	17	2.134746556
Experiment1	sub_22	19	ABAABBABABAABBAB	3	13	1.164407212
Experiment1	sub_22	20	AAAABBBBAABBABAB	3	14	1.164407212
Experiment1	sub_22	21	AAAABBBBAABBABAB	3	14	1.164407212
Experiment1	sub_22	22	ABABABABABABABAB	1	6	-0.776271475
Experiment1	sub_22	23	ABAAABBBBABBAAAB	3	23	1.164407212
Experiment1	sub_22	24	AAAABBABABAABBBB	2	17	0.194067869
Experiment1	sub_22	25	AAAABBBBAAAABBBB	1	6	-0.776271475
Experiment1	sub_22	26	AAAABBBBAABBABAB	2	14	0.194067869
Experiment1	sub_22	27	AAAABBABABAABBBB	3	17	1.164407212
Experiment1	sub_22	28	ABAABBABABAABBAB	1	13	-0.776271475
Experiment1	sub_22	29	ABABABABABABABAB	1	6	-0.776271475
Experiment1	sub_22	30	ABAAABBBBABBAAAB	3	23	1.164407212
Experiment1	sub_23	1	AAAABBBBAAAABBBB	1	6	-1.054210041
Experiment1	sub_23	2	AAABBABBAAABBABB	2	15	-0.221938956
Experiment1	sub_23	3	AABBAABBAABBAABB	1	6	-1.054210041
Experiment1	sub_23	4	ABAABBABABAABBAB	4	13	1.442603214
Experiment1	sub_23	5	ABABABABABABABAB	1	6	-1.054210041
Experiment1	sub_23	6	AAAABBBBAABBABAB	2	14	-0.221938956
Experiment1	sub_23	7	ABAAABBBBABBAAAB	4	23	1.442603214
Experiment1	sub_23	8	AABBABABAABBABAB	3	12	0.610332129
Experiment1	sub_23	9	AABBABABAABBABAB	4	12	1.442603214
Experiment1	sub_23	10	AAAABBBBAAAABBBB	1	6	-1.054210041
Experiment1	sub_23	11	AAAABBBBAAAABBBB	1	6	-1.054210041
Experiment1	sub_23	12	AAABBABBAAABBABB	2	15	-0.221938956
Experiment1	sub_23	13	AAAAAAAABBBBBBBB	1	6	-1.054210041
Experiment1	sub_23	14	AAAABBABABAABBBB	4	17	1.442603214
Experiment1	sub_23	15	ABABABABABABABAB	1	6	-1.054210041
Experiment1	sub_23	16	ABAAABBBBABBAAAB	4	23	1.442603214
Experiment1	sub_23	17	ABABABABABABABAB	1	6	-1.054210041
Experiment1	sub_23	18	ABAABBABABAABBAB	4	13	1.442603214
Experiment1	sub_23	19	AAABBABBAAABBABB	4	15	1.442603214
Experiment1	sub_23	20	AAAABBABABAABBBB	3	17	0.610332129
Experiment1	sub_23	21	AAAAAAAABBBBBBBB	1	6	-1.054210041
Experiment1	sub_23	22	ABAAABBBBABBAAAB	2	23	-0.221938956
Experiment1	sub_23	23	AABBABABAABBABAB	2	12	-0.221938956
Experiment1	sub_23	24	AAAABBBBAABBABAB	2	14	-0.221938956
Experiment1	sub_23	25	AAAABBBBAABBABAB	3	14	0.610332129
Experiment1	sub_23	26	ABAABBABABAABBAB	3	13	0.610332129
Experiment1	sub_23	27	AABBAABBAABBAABB	2	6	-0.221938956
Experiment1	sub_23	28	AAAAAAAABBBBBBBB	1	6	-1.054210041
Experiment1	sub_23	29	AABBAABBAABBAABB	1	6	-1.054210041
Experiment1	sub_23	30	AAAABBABABAABBBB	3	17	0.610332129
Experiment1	sub_24	1	ABAABBABABAABBAB	8	13	2.232301082
Experiment1	sub_24	2	AAAABBBBAABBABAB	6	14	1.209873105
Experiment1	sub_24	3	AAAAAAAABBBBBBBB	1	6	-1.346196835
Experiment1	sub_24	4	AAAABBBBAABBABAB	5	14	0.698659117
Experiment1	sub_24	5	ABABABABABABABAB	1	6	-1.346196835
Experiment1	sub_24	6	AAABBABBAAABBABB	6	15	1.209873105
Experiment1	sub_24	7	ABAAABBBBABBAAAB	5	23	0.698659117
Experiment1	sub_24	8	AABBAABBAABBAABB	3	6	-0.323768859
Experiment1	sub_24	9	AAAABBBBAAAABBBB	2	6	-0.834982847
Experiment1	sub_24	10	ABAABBABABAABBAB	4	13	0.187445129
Experiment1	sub_24	11	AAAABBABABAABBBB	6	17	1.209873105
Experiment1	sub_24	12	AAAABBABABAABBBB	6	17	1.209873105
Experiment1	sub_24	13	AAAABBABABAABBBB	5	17	0.698659117
Experiment1	sub_24	14	ABAAABBBBABBAAAB	5	23	0.698659117
Experiment1	sub_24	15	ABAABBABABAABBAB	4	13	0.187445129
Experiment1	sub_24	16	AAAAAAAABBBBBBBB	1	6	-1.346196835
Experiment1	sub_24	17	AAAABBBBAAAABBBB	2	6	-0.834982847
Experiment1	sub_24	18	AABBABABAABBABAB	4	12	0.187445129
Experiment1	sub_24	19	AAABBABBAAABBABB	5	15	0.698659117
Experiment1	sub_24	20	ABABABABABABABAB	1	6	-1.346196835
Experiment1	sub_24	21	AABBAABBAABBAABB	2	6	-0.834982847
Experiment1	sub_24	22	ABAAABBBBABBAAAB	4	23	0.187445129
Experiment1	sub_24	23	AAAABBBBAAAABBBB	2	6	-0.834982847
Experiment1	sub_24	24	AABBABABAABBABAB	3	12	-0.323768859
Experiment1	sub_24	25	AAABBABBAAABBABB	5	15	0.698659117
Experiment1	sub_24	26	AABBABABAABBABAB	5	12	0.698659117
Experiment1	sub_24	27	AAAAAAAABBBBBBBB	1	6	-1.346196835
Experiment1	sub_24	28	ABABABABABABABAB	1	6	-1.346196835
Experiment1	sub_24	29	AAAABBBBAABBABAB	4	14	0.187445129
Experiment1	sub_24	30	AABBAABBAABBAABB	2	6	-0.834982847
Experiment1	sub_25	1	AAABBABBAAABBABB	7	15	1.319747945
Experiment1	sub_25	2	AABBAABBAABBAABB	1	6	-1.207428971
Experiment1	sub_25	3	AABBAABBAABBAABB	1	6	-1.207428971
Experiment1	sub_25	4	AAAABBBBAABBABAB	4	14	0.056159487
Experiment1	sub_25	5	AABBABABAABBABAB	2	12	-0.786232818
Experiment1	sub_25	6	AAAABBBBAABBABAB	4	14	0.056159487
Experiment1	sub_25	7	AAAAAAAABBBBBBBB	3	6	-0.365036666
Experiment1	sub_25	8	ABABABABABABABAB	1	6	-1.207428971
Experiment1	sub_25	9	ABAAABBBBABBAAAB	7	23	1.319747945
Experiment1	sub_25	10	AAAABBABABAABBBB	6	17	0.898551792
Experiment1	sub_25	11	ABAABBABABAABBAB	7	13	1.319747945
Experiment1	sub_25	12	ABABABABABABABAB	1	6	-1.207428971
Experiment1	sub_25	13	AAABBABBAAABBABB	4	15	0.056159487
Experiment1	sub_25	14	ABABABABABABABAB	3	6	-0.365036666
Experiment1	sub_25	15	AABBABABAABBABAB	3	12	-0.365036666
Experiment1	sub_25	16	AAAABBABABAABBBB	6	17	0.898551792
Experiment1	sub_25	17	ABAABBABABAABBAB	5	13	0.47735564
Experiment1	sub_25	18	AAAABBBBAAAABBBB	2	6	-0.786232818
Experiment1	sub_25	19	AAAABBBBAAAABBBB	1	6	-1.207428971
Experiment1	sub_25	20	AAABBABBAAABBABB	3	15	-0.365036666
Experiment1	sub_25	21	AAAABBBBAAAABBBB	1	6	-1.207428971
Experiment1	sub_25	22	AAAABBBBAABBABAB	6	14	0.898551792
Experiment1	sub_25	23	ABAAABBBBABBAAAB	8	23	1.740944098
Experiment1	sub_25	24	AABBAABBAABBAABB	1	6	-1.207428971
Experiment1	sub_25	25	AAAAAAAABBBBBBBB	2	6	-0.786232818
Experiment1	sub_25	26	ABAABBABABAABBAB	5	13	0.47735564
Experiment1	sub_25	27	ABAAABBBBABBAAAB	8	23	1.740944098
Experiment1	sub_25	28	AABBABABAABBABAB	6	12	0.898551792
Experiment1	sub_25	29	AAAAAAAABBBBBBBB	2	6	-0.786232818
Experiment1	sub_25	30	AAAABBABABAABBBB	6	17	0.898551792
Experiment1	sub_26	1	AAAABBABABAABBBB	6	17	1.028032739
Experiment1	sub_26	2	AABBABABAABBABAB	8	12	1.85045893
Experiment1	sub_26	3	AABBABABAABBABAB	2	12	-0.616819643
Experiment1	sub_26	4	AAAABBABABAABBBB	4	17	0.205606548
Experiment1	sub_26	5	AABBAABBAABBAABB	1	6	-1.028032739
Experiment1	sub_26	6	AAAABBBBAABBABAB	3	14	-0.205606548
Experiment1	sub_26	7	AAABBABBAAABBABB	7	15	1.439245834
Experiment1	sub_26	8	AAAAAAAABBBBBBBB	1	6	-1.028032739
Experiment1	sub_26	9	AAAABBBBAABBABAB	7	14	1.439245834
Experiment1	sub_26	10	AAAABBBBAAAABBBB	2	6	-0.616819643
Experiment1	sub_26	11	AAAAAAAABBBBBBBB	1	6	-1.028032739
Experiment1	sub_26	12	ABAAABBBBABBAAAB	5	23	0.616819643
Experiment1	sub_26	13	AAAABBBBAABBABAB	4	14	0.205606548
Experiment1	sub_26	14	ABAABBABABAABBAB	4	13	0.205606548
Experiment1	sub_26	15	AABBAABBAABBAABB	1	6	-1.028032739
Experiment1	sub_26	16	ABAABBABABAABBAB	4	13	0.205606548
Experiment1	sub_26	17	AABBAABBAABBAABB	2	6	-0.616819643
Experiment1	sub_26	18	AAAABBBBAAAABBBB	1	6	-1.028032739
Experiment1	sub_26	19	ABABABABABABABAB	1	6	-1.028032739
Experiment1	sub_26	20	AAAABBABABAABBBB	6	17	1.028032739
Experiment1	sub_26	21	ABAAABBBBABBAAAB	7	23	1.439245834
Experiment1	sub_26	22	ABABABABABABABAB	1	6	-1.028032739
Experiment1	sub_26	23	AAAAAAAABBBBBBBB	2	6	-0.616819643
Experiment1	sub_26	24	AAAABBBBAAAABBBB	2	6	-0.616819643
Experiment1	sub_26	25	AAABBABBAAABBABB	3	15	-0.205606548
Experiment1	sub_26	26	AABBABABAABBABAB	8	12	1.85045893
Experiment1	sub_26	27	ABABABABABABABAB	1	6	-1.028032739
Experiment1	sub_26	28	AAABBABBAAABBABB	2	15	-0.616819643
Experiment1	sub_26	29	ABAABBABABAABBAB	2	13	-0.616819643
Experiment1	sub_26	30	ABAAABBBBABBAAAB	7	23	1.439245834
Experiment1	sub_27	1	AAAABBBBAAAABBBB	1	6	-1.163009532
Experiment1	sub_27	2	AAAABBBBAAAABBBB	1	6	-1.163009532
Experiment1	sub_27	3	ABABABABABABABAB	1	6	-1.163009532
Experiment1	sub_27	4	ABAAABBBBABBAAAB	8	23	1.852200365
Experiment1	sub_27	5	AAAABBABABAABBBB	8	17	1.852200365
Experiment1	sub_27	6	AAAABBBBAABBABAB	5	14	0.559967552
Experiment1	sub_27	7	ABABABABABABABAB	1	6	-1.163009532
Experiment1	sub_27	8	ABAAABBBBABBAAAB	5	23	0.559967552
Experiment1	sub_27	9	AABBABABAABBABAB	5	12	0.559967552
Experiment1	sub_27	10	AABBAABBAABBAABB	1	6	-1.163009532
Experiment1	sub_27	11	AAAABBABABAABBBB	5	17	0.559967552
Experiment1	sub_27	12	AABBABABAABBABAB	4	12	0.129223281
Experiment1	sub_27	13	ABAABBABABAABBAB	4	13	0.129223281
Experiment1	sub_27	14	AABBAABBAABBAABB	1	6	-1.163009532
Experiment1	sub_27	15	AAAABBBBAABBABAB	4	14	0.129223281
Experiment1	sub_27	16	AAAAAAAABBBBBBBB	5	6	0.559967552
Experiment1	sub_27	17	AAAABBBBAAAABBBB	1	6	-1.163009532
Experiment1	sub_27	18	AAAAAAAABBBBBBBB	1	6	-1.163009532
Experiment1	sub_27	19	AAAABBABABAABBBB	6	17	0.990711823
Experiment1	sub_27	20	AABBABABAABBABAB	5	12	0.559967552
Experiment1	sub_27	21	AAABBABBAAABBABB	6	15	0.990711823
Experiment1	sub_27	22	ABABABABABABABAB	1	6	-1.163009532
Experiment1	sub_27	23	AAABBABBAAABBABB	6	15	0.990711823
Experiment1	sub_27	24	AAABBABBAAABBABB	7	15	1.421456094
Experiment1	sub_27	25	AAAAAAAABBBBBBBB	2	6	-0.732265261
Experiment1	sub_27	26	ABAABBABABAABBAB	5	13	0.559967552
Experiment1	sub_27	27	AABBAABBAABBAABB	1	6	-1.163009532
Experiment1	sub_27	28	AAAABBBBAABBABAB	2	14	-0.732265261
Experiment1	sub_27	29	ABAABBABABAABBAB	4	13	0.129223281
Experiment1	sub_27	30	ABAAABBBBABBAAAB	5	23	0.559967552
Experiment1	sub_28	1	AABBABABAABBABAB	7	12	1.124739122
Experiment1	sub_28	2	AABBABABAABBABAB	6	12	0.697623
Experiment1	sub_28	3	ABAABBABABAABBAB	6	13	0.697623
Experiment1	sub_28	4	AABBAABBAABBAABB	2	6	-1.01084149
Experiment1	sub_28	5	AAAAAAAABBBBBBBB	2	6	-1.01084149
Experiment1	sub_28	6	AAAABBBBAAAABBBB	2	6	-1.01084149
Experiment1	sub_28	7	ABAAABBBBABBAAAB	5	23	0.270506878
Experiment1	sub_28	8	AAAABBABABAABBBB	9	17	1.978971367
Experiment1	sub_28	9	AAAABBBBAABBABAB	8	14	1.551855245
Experiment1	sub_28	10	ABAAABBBBABBAAAB	7	23	1.124739122
Experiment1	sub_28	11	ABAABBABABAABBAB	5	13	0.270506878
Experiment1	sub_28	12	AABBABABAABBABAB	5	12	0.270506878
Experiment1	sub_28	13	AAABBABBAAABBABB	5	15	0.270506878
Experiment1	sub_28	14	ABAAABBBBABBAAAB	7	23	1.124739122
Experiment1	sub_28	15	AABBAABBAABBAABB	2	6	-1.01084149
Experiment1	sub_28	16	ABABABABABABABAB	4	6	-0.156609245
Experiment1	sub_28	17	ABABABABABABABAB	1	6	-1.437957612
Experiment1	sub_28	18	AAAAAAAABBBBBBBB	3	6	-0.583725367
Experiment1	sub_28	19	AAAABBBBAABBABAB	5	14	0.270506878
Experiment1	sub_28	20	AAAABBBBAAAABBBB	1	6	-1.437957612
Experiment1	sub_28	21	AAAABBABABAABBBB	5	17	0.270506878
Experiment1	sub_28	22	ABAABBABABAABBAB	4	13	-0.156609245
Experiment1	sub_28	23	AAABBABBAAABBABB	4	15	-0.156609245
Experiment1	sub_28	24	AAAABBBBAABBABAB	7	14	1.124739122
Experiment1	sub_28	25	AAAAAAAABBBBBBBB	2	6	-1.01084149
Experiment1	sub_28	26	AAABBABBAAABBABB	4	15	-0.156609245
Experiment1	sub_28	27	AAAABBABABAABBBB	8	17	1.551855245
Experiment1	sub_28	28	AABBAABBAABBAABB	2	6	-1.01084149
Experiment1	sub_28	29	ABABABABABABABAB	1	6	-1.437957612
Experiment1	sub_28	30	AAAABBBBAAAABBBB	2	6	-1.01084149
Experiment2	sub_29	1	AAAAAABBBBBB	2	6	-1.119949077
Experiment2	sub_29	2	AAABBABAABBB	7	14	0.875999773
Experiment2	sub_29	3	AAABBABAABBB	9	14	1.674379313
Experiment2	sub_29	4	ABAAAABBABBB	8	18	1.275189543
Experiment2	sub_29	5	AAABBBAABBAB	8	14	1.275189543
Experiment2	sub_29	6	AABBAABBABAB	1	9	-1.519138847
Experiment2	sub_29	7	AAABBBAABBAB	5	14	0.077620233
Experiment2	sub_29	8	AABBAABABABB	6	11	0.476810003
Experiment2	sub_29	9	AAAAAABBBBBB	1	6	-1.519138847
Experiment2	sub_29	10	AABBABBAAABB	2	16	-1.119949077
Experiment2	sub_29	11	ABBABBAAAABB	5	13	0.077620233
Experiment2	sub_29	12	AAABBBAAABBB	1	6	-1.519138847
Experiment2	sub_29	13	AABBAABBABAB	2	9	-1.119949077
Experiment2	sub_29	14	AABBABAABBAB	5	12	0.077620233
Experiment2	sub_29	15	ABBABBAAAABB	7	13	0.875999773
Experiment2	sub_29	16	ABBBBAABAAAB	5	19	0.077620233
Experiment2	sub_29	17	ABBABBAAAABB	6	13	0.476810003
Experiment2	sub_29	18	AAABBABAABBB	7	14	0.875999773
Experiment2	sub_29	19	AABBABBAAABB	7	16	0.875999773
Experiment2	sub_29	20	AAABBBAAABBB	1	6	-1.519138847
Experiment2	sub_29	21	ABBBBAABAAAB	4	19	-0.321569537
Experiment2	sub_29	22	AABBABAABBAB	6	12	0.476810003
Experiment2	sub_29	23	AAABBBAABBAB	6	14	0.476810003
Experiment2	sub_29	24	AABBABAABBAB	7	12	0.875999773
Experiment2	sub_29	25	AAABBBAAABBB	3	6	-0.720759307
Experiment2	sub_29	26	AABBABBAAABB	5	16	0.077620233
Experiment2	sub_29	27	AABBAABABABB	1	11	-1.519138847
Experiment2	sub_29	28	AABBAABBABAB	1	9	-1.519138847
Experiment2	sub_29	29	ABBAABABBAAB	7	8	0.875999773
Experiment2	sub_29	30	ABBAABABBAAB	6	8	0.476810003
Experiment2	sub_29	31	ABAAAABBABBB	6	18	0.476810003
Experiment2	sub_29	32	AAAAAABBBBBB	1	6	-1.519138847
Experiment2	sub_29	33	ABBAABABBAAB	5	8	0.077620233
Experiment2	sub_29	34	ABAAAABBABBB	5	18	0.077620233
Experiment2	sub_29	35	AABBAABABABB	7	11	0.875999773
Experiment2	sub_29	36	ABBBBAABAAAB	8	19	1.275189543
Experiment2	sub_30	1	ABBBBAABAAAB	7	19	1.06457441
Experiment2	sub_30	2	AABBAABBABAB	4	9	-0.158553636
Experiment2	sub_30	3	ABBABBAAAABB	2	13	-0.973972333
Experiment2	sub_30	4	AABBABAABBAB	4	12	-0.158553636
Experiment2	sub_30	5	AAAAAABBBBBB	1	6	-1.381681681
Experiment2	sub_30	6	ABBBBAABAAAB	5	19	0.249155713
Experiment2	sub_30	7	AAABBBAAABBB	6	6	0.656865062
Experiment2	sub_30	8	AAABBABAABBB	8	14	1.472283759
Experiment2	sub_30	9	AABBABAABBAB	9	12	1.879993107
Experiment2	sub_30	10	AABBABBAAABB	9	16	1.879993107
Experiment2	sub_30	11	ABBABBAAAABB	5	13	0.249155713
Experiment2	sub_30	12	AAABBBAAABBB	1	6	-1.381681681
Experiment2	sub_30	13	AAABBBAABBAB	2	14	-0.973972333
Experiment2	sub_30	14	AABBABBAAABB	5	16	0.249155713
Experiment2	sub_30	15	AABBAABABABB	7	11	1.06457441
Experiment2	sub_30	16	ABBAABABBAAB	6	8	0.656865062
Experiment2	sub_30	17	AAABBBAAABBB	1	6	-1.381681681
Experiment2	sub_30	18	AAABBBAABBAB	2	14	-0.973972333
Experiment2	sub_30	19	ABBAABABBAAB	5	8	0.249155713
Experiment2	sub_30	20	AABBAABABABB	8	11	1.472283759
Experiment2	sub_30	21	AAABBABAABBB	9	14	1.879993107
Experiment2	sub_30	22	ABAAAABBABBB	4	18	-0.158553636
Experiment2	sub_30	23	ABBABBAAAABB	3	13	-0.566262984
Experiment2	sub_30	24	AAABBBAABBAB	4	14	-0.158553636
Experiment2	sub_30	25	AABBAABBABAB	2	9	-0.973972333
Experiment2	sub_30	26	AABBAABBABAB	1	9	-1.381681681
Experiment2	sub_30	27	AAABBABAABBB	4	14	-0.158553636
Experiment2	sub_30	28	AAAAAABBBBBB	1	6	-1.381681681
Experiment2	sub_30	29	AAAAAABBBBBB	1	6	-1.381681681
Experiment2	sub_30	30	AABBAABABABB	6	11	0.656865062
Experiment2	sub_30	31	ABBBBAABAAAB	5	19	0.249155713
Experiment2	sub_30	32	AABBABBAAABB	4	16	-0.158553636
Experiment2	sub_30	33	ABBAABABBAAB	5	8	0.249155713
Experiment2	sub_30	34	AABBABAABBAB	5	12	0.249155713
Experiment2	sub_30	35	ABAAAABBABBB	4	18	-0.158553636
Experiment2	sub_30	36	ABAAAABBABBB	3	18	-0.566262984
Experiment2	sub_31	1	ABBAABABBAAB	3	8	0.202563695
Experiment2	sub_31	2	AABBAABABABB	3	11	0.202563695
Experiment2	sub_31	3	ABBBBAABAAAB	3	19	0.202563695
Experiment2	sub_31	4	AAABBABAABBB	4	14	0.865499424
Experiment2	sub_31	5	AABBABAABBAB	5	12	1.528435153
Experiment2	sub_31	6	AAABBBAAABBB	1	6	-1.123307763
Experiment2	sub_31	7	AABBABAABBAB	2	12	-0.460372034
Experiment2	sub_31	8	ABBABBAAAABB	1	13	-1.123307763
Experiment2	sub_31	9	AAABBBAABBAB	1	14	-1.123307763
Experiment2	sub_31	10	AAABBBAABBAB	3	14	0.202563695
Experiment2	sub_31	11	AABBAABABABB	5	11	1.528435153
Experiment2	sub_31	12	AABBAABABABB	6	11	2.191370882
Experiment2	sub_31	13	AAABBBAABBAB	1	14	-1.123307763
Experiment2	sub_31	14	AABBABBAAABB	4	16	0.865499424
Experiment2	sub_31	15	AABBABBAAABB	1	16	-1.123307763
Experiment2	sub_31	16	ABAAAABBABBB	5	18	1.528435153
Experiment2	sub_31	17	ABBBBAABAAAB	2	19	-0.460372034
Experiment2	sub_31	18	AAABBBAAABBB	2	6	-0.460372034
Experiment2	sub_31	19	ABBBBAABAAAB	1	19	-1.123307763
Experiment2	sub_31	20	ABBABBAAAABB	2	13	-0.460372034
Experiment2	sub_31	21	ABBAABABBAAB	5	8	1.528435153
Experiment2	sub_31	22	AAABBBAAABBB	1	6	-1.123307763
Experiment2	sub_31	23	AAAAAABBBBBB	3	6	0.202563695
Experiment2	sub_31	24	AAABBABAABBB	4	14	0.865499424
Experiment2	sub_31	25	AAABBABAABBB	4	14	0.865499424
Experiment2	sub_31	26	ABBABBAAAABB	1	13	-1.123307763
Experiment2	sub_31	27	AAAAAABBBBBB	2	6	-0.460372034
Experiment2	sub_31	28	ABAAAABBABBB	1	18	-1.123307763
Experiment2	sub_31	29	ABAAAABBABBB	4	18	0.865499424
Experiment2	sub_31	30	AABBAABBABAB	2	9	-0.460372034
Experiment2	sub_31	31	ABBAABABBAAB	4	8	0.865499424
Experiment2	sub_31	32	AABBABAABBAB	3	12	0.202563695
Experiment2	sub_31	33	AABBAABBABAB	1	9	-1.123307763
Experiment2	sub_31	34	AABBAABBABAB	1	9	-1.123307763
Experiment2	sub_31	35	AAAAAABBBBBB	2	6	-0.460372034
Experiment2	sub_31	36	AABBABBAAABB	4	16	0.865499424
Experiment2	sub_32	1	ABBABBAAAABB	8	13	1.19897761
Experiment2	sub_32	2	AABBABBAAABB	8	16	1.19897761
Experiment2	sub_32	3	AABBABBAAABB	7	16	0.771619254
Experiment2	sub_32	4	AAABBABAABBB	4	14	-0.510455814
Experiment2	sub_32	5	AAAAAABBBBBB	1	6	-1.792530882
Experiment2	sub_32	6	AAABBBAAABBB	3	6	-0.93781417
Experiment2	sub_32	7	ABBABBAAAABB	6	13	0.344260898
Experiment2	sub_32	8	AABBAABABABB	7	11	0.771619254
Experiment2	sub_32	9	AAABBBAABBAB	4	14	-0.510455814
Experiment2	sub_32	10	ABAAAABBABBB	7	18	0.771619254
Experiment2	sub_32	11	AABBABAABBAB	5	12	-0.083097458
Experiment2	sub_32	12	AAAAAABBBBBB	1	6	-1.792530882
Experiment2	sub_32	13	ABBAABABBAAB	6	8	0.344260898
Experiment2	sub_32	14	ABAAAABBABBB	7	18	0.771619254
Experiment2	sub_32	15	AAABBBAABBAB	3	14	-0.93781417
Experiment2	sub_32	16	ABBBBAABAAAB	4	19	-0.510455814
Experiment2	sub_32	17	ABAAAABBABBB	4	18	-0.510455814
Experiment2	sub_32	18	AABBAABABABB	5	11	-0.083097458
Experiment2	sub_32	19	AABBAABBABAB	3	9	-0.93781417
Experiment2	sub_32	20	AAABBBAABBAB	3	14	-0.93781417
Experiment2	sub_32	21	AAABBBAAABBB	2	6	-1.365172526
Experiment2	sub_32	22	AAABBABAABBB	7	14	0.771619254
Experiment2	sub_32	23	ABBABBAAAABB	6	13	0.344260898
Experiment2	sub_32	24	ABBAABABBAAB	7	8	0.771619254
Experiment2	sub_32	25	ABBBBAABAAAB	4	19	-0.510455814
Experiment2	sub_32	26	AABBAABABABB	6	11	0.344260898
Experiment2	sub_32	27	AABBABAABBAB	8	12	1.19897761
Experiment2	sub_32	28	ABBBBAABAAAB	9	19	1.626335966
Experiment2	sub_32	29	AABBAABBABAB	4	9	-0.510455814
Experiment2	sub_32	30	AAABBBAAABBB	1	6	-1.792530882
Experiment2	sub_32	31	AAABBABAABBB	8	14	1.19897761
Experiment2	sub_32	32	AABBABAABBAB	6	12	0.344260898
Experiment2	sub_32	33	AABBAABBABAB	8	9	1.19897761
Experiment2	sub_32	34	AAAAAABBBBBB	1	6	-1.792530882
Experiment2	sub_32	35	ABBAABABBAAB	7	8	0.771619254
Experiment2	sub_32	36	AABBABBAAABB	7	16	0.771619254
Experiment2	sub_33	1	AAABBBAAABBB	5	6	-0.577020637
Experiment2	sub_33	2	AABBAABBABAB	5	9	-0.577020637
Experiment2	sub_33	3	AAABBBAAABBB	7	6	0.807828892
Experiment2	sub_33	4	AAAAAABBBBBB	4	6	-1.269445402
Experiment2	sub_33	5	ABBBBAABAAAB	6	19	0.115404127
Experiment2	sub_33	6	ABBABBAAAABB	6	13	0.115404127
Experiment2	sub_33	7	AABBABBAAABB	8	16	1.500253657
Experiment2	sub_33	8	AABBAABABABB	8	11	1.500253657
Experiment2	sub_33	9	AAAAAABBBBBB	8	6	1.500253657
Experiment2	sub_33	10	AAABBBAABBAB	7	14	0.807828892
Experiment2	sub_33	11	AAABBABAABBB	8	14	1.500253657
Experiment2	sub_33	12	AABBABBAAABB	6	16	0.115404127
Experiment2	sub_33	13	ABBAABABBAAB	6	8	0.115404127
Experiment2	sub_33	14	AAABBBAABBAB	6	14	0.115404127
Experiment2	sub_33	15	ABAAAABBABBB	7	18	0.807828892
Experiment2	sub_33	16	AABBAABABABB	6	11	0.115404127
Experiment2	sub_33	17	ABBAABABBAAB	6	8	0.115404127
Experiment2	sub_33	18	AAABBABAABBB	7	14	0.807828892
Experiment2	sub_33	19	AABBAABABABB	3	11	-1.961870167
Experiment2	sub_33	20	AABBAABBABAB	5	9	-0.577020637
Experiment2	sub_33	21	AAABBBAABBAB	5	14	-0.577020637
Experiment2	sub_33	22	AABBAABBABAB	5	9	-0.577020637
Experiment2	sub_33	23	ABBABBAAAABB	5	13	-0.577020637
Experiment2	sub_33	24	ABAAAABBABBB	6	18	0.115404127
Experiment2	sub_33	25	AABBABAABBAB	6	12	0.115404127
Experiment2	sub_33	26	AAABBBAAABBB	7	6	0.807828892
Experiment2	sub_33	27	AABBABAABBAB	6	12	0.115404127
Experiment2	sub_33	28	ABBBBAABAAAB	5	19	-0.577020637
Experiment2	sub_33	29	AAABBABAABBB	6	14	0.115404127
Experiment2	sub_33	30	ABBABBAAAABB	7	13	0.807828892
Experiment2	sub_33	31	AABBABAABBAB	7	12	0.807828892
Experiment2	sub_33	32	AAAAAABBBBBB	1	6	-3.346719696
Experiment2	sub_33	33	ABBBBAABAAAB	4	19	-1.269445402
Experiment2	sub_33	34	AABBABBAAABB	5	16	-0.577020637
Experiment2	sub_33	35	ABAAAABBABBB	5	18	-0.577020637
Experiment2	sub_33	36	ABBAABABBAAB	6	8	0.115404127
Experiment2	sub_34	1	ABBABBAAAABB	7	13	0.643623498
Experiment2	sub_34	2	AABBABBAAABB	8	16	1.746978067
Experiment2	sub_34	3	AAAAAABBBBBB	7	6	0.643623498
Experiment2	sub_34	4	ABBAABABBAAB	8	8	1.746978067
Experiment2	sub_34	5	AAABBBAABBAB	6	14	-0.45973107
Experiment2	sub_34	6	ABAAAABBABBB	7	18	0.643623498
Experiment2	sub_34	7	ABBAABABBAAB	7	8	0.643623498
Experiment2	sub_34	8	ABBBBAABAAAB	7	19	0.643623498
Experiment2	sub_34	9	AABBAABBABAB	7	9	0.643623498
Experiment2	sub_34	10	AAABBBAAABBB	6	6	-0.45973107
Experiment2	sub_34	11	ABBAABABBAAB	6	8	-0.45973107
Experiment2	sub_34	12	AAABBBAABBAB	6	14	-0.45973107
Experiment2	sub_34	13	ABBBBAABAAAB	7	19	0.643623498
Experiment2	sub_34	14	AAABBBAAABBB	7	6	0.643623498
Experiment2	sub_34	15	AABBAABABABB	6	11	-0.45973107
Experiment2	sub_34	16	ABBBBAABAAAB	8	19	1.746978067
Experiment2	sub_34	17	AAABBABAABBB	7	14	0.643623498
Experiment2	sub_34	18	ABBABBAAAABB	7	13	0.643623498
Experiment2	sub_34	19	AABBAABABABB	7	11	0.643623498
Experiment2	sub_34	20	AABBABAABBAB	7	12	0.643623498
Experiment2	sub_34	21	AAAAAABBBBBB	7	6	0.643623498
Experiment2	sub_34	22	AAABBBAAABBB	7	6	0.643623498
Experiment2	sub_34	23	AABBAABBABAB	6	9	-0.45973107
Experiment2	sub_34	24	AABBABAABBAB	5	12	-1.563085639
Experiment2	sub_34	25	ABAAAABBABBB	5	18	-1.563085639
Experiment2	sub_34	26	AAABBBAABBAB	6	14	-0.45973107
Experiment2	sub_34	27	AAAAAABBBBBB	6	6	-0.45973107
Experiment2	sub_34	28	ABAAAABBABBB	7	18	0.643623498
Experiment2	sub_34	29	AABBABBAAABB	6	16	-0.45973107
Experiment2	sub_34	30	AABBAABBABAB	4	9	-2.666440208
Experiment2	sub_34	31	AAABBABAABBB	6	14	-0.45973107
Experiment2	sub_34	32	ABBABBAAAABB	6	13	-0.45973107
Experiment2	sub_34	33	AABBABBAAABB	5	16	-1.563085639
Experiment2	sub_34	34	AABBABAABBAB	5	12	-1.563085639
Experiment2	sub_34	35	AABBAABABABB	6	11	-0.45973107
Experiment2	sub_34	36	AAABBABAABBB	6	14	-0.45973107
Experiment2	sub_35	1	ABBAABABBAAB	1	8	-1.486470975
Experiment2	sub_35	2	AAAAAABBBBBB	1	6	-1.486470975
Experiment2	sub_35	3	ABBABBAAAABB	2	13	-0.513508155
Experiment2	sub_35	4	AAABBBAAABBB	1	6	-1.486470975
Experiment2	sub_35	5	AABBABBAAABB	1	16	-1.486470975
Experiment2	sub_35	6	ABBAABABBAAB	1	8	-1.486470975
Experiment2	sub_35	7	AABBAABBABAB	2	9	-0.513508155
Experiment2	sub_35	8	AABBABAABBAB	2	12	-0.513508155
Experiment2	sub_35	9	AAAAAABBBBBB	2	6	-0.513508155
Experiment2	sub_35	10	ABAAAABBABBB	2	18	-0.513508155
Experiment2	sub_35	11	ABAAAABBABBB	3	18	0.459454665
Experiment2	sub_35	12	AABBABBAAABB	3	16	0.459454665
Experiment2	sub_35	13	ABBABBAAAABB	3	13	0.459454665
Experiment2	sub_35	14	AABBABBAAABB	2	16	-0.513508155
Experiment2	sub_35	15	AAABBABAABBB	2	14	-0.513508155
Experiment2	sub_35	16	ABBABBAAAABB	2	13	-0.513508155
Experiment2	sub_35	17	AABBABAABBAB	2	12	-0.513508155
Experiment2	sub_35	18	AABBAABBABAB	2	9	-0.513508155
Experiment2	sub_35	19	ABAAAABBABBB	2	18	-0.513508155
Experiment2	sub_35	20	ABBBBAABAAAB	3	19	0.459454665
Experiment2	sub_35	21	AAABBABAABBB	3	14	0.459454665
Experiment2	sub_35	22	AAABBBAABBAB	3	14	0.459454665
Experiment2	sub_35	23	AABBAABABABB	2	11	-0.513508155
Experiment2	sub_35	24	AAABBBAABBAB	2	14	-0.513508155
Experiment2	sub_35	25	AAAAAABBBBBB	3	6	0.459454665
Experiment2	sub_35	26	AABBABAABBAB	3	12	0.459454665
Experiment2	sub_35	27	AAABBABAABBB	4	14	1.432417485
Experiment2	sub_35	28	ABBAABABBAAB	3	8	0.459454665
Experiment2	sub_35	29	ABBBBAABAAAB	4	19	1.432417485
Experiment2	sub_35	30	ABBBBAABAAAB	2	19	-0.513508155
Experiment2	sub_35	31	AAABBBAAABBB	3	6	0.459454665
Experiment2	sub_35	32	AAABBBAAABBB	3	6	0.459454665
Experiment2	sub_35	33	AABBAABABABB	3	11	0.459454665
Experiment2	sub_35	34	AABBAABABABB	4	11	1.432417485
Experiment2	sub_35	35	AABBAABBABAB	5	9	2.405380305
Experiment2	sub_35	36	AAABBBAABBAB	5	14	2.405380305
Experiment2	sub_36	1	ABBABBAAAABB	3	13	-0.690085066
Experiment2	sub_36	2	ABBBBAABAAAB	3	19	-0.690085066
Experiment2	sub_36	3	ABAAAABBABBB	2	18	-1.343849865
Experiment2	sub_36	4	AABBAABABABB	4	11	-0.036320267
Experiment2	sub_36	5	AABBAABABABB	3	11	-0.690085066
Experiment2	sub_36	6	AABBABBAAABB	4	16	-0.036320267
Experiment2	sub_36	7	AAABBABAABBB	4	14	-0.036320267
Experiment2	sub_36	8	AABBABAABBAB	6	12	1.271209331
Experiment2	sub_36	9	ABBAABABBAAB	6	8	1.271209331
Experiment2	sub_36	10	AABBABBAAABB	5	16	0.617444532
Experiment2	sub_36	11	ABBABBAAAABB	4	13	-0.036320267
Experiment2	sub_36	12	AAABBBAAABBB	4	6	-0.036320267
Experiment2	sub_36	13	AAABBBAAABBB	2	6	-1.343849865
Experiment2	sub_36	14	ABAAAABBABBB	4	18	-0.036320267
Experiment2	sub_36	15	AAABBBAABBAB	3	14	-0.690085066
Experiment2	sub_36	16	AAABBABAABBB	4	14	-0.036320267
Experiment2	sub_36	17	AAABBBAAABBB	1	6	-1.997614664
Experiment2	sub_36	18	AABBAABABABB	3	11	-0.690085066
Experiment2	sub_36	19	ABBBBAABAAAB	4	19	-0.036320267
Experiment2	sub_36	20	AABBAABBABAB	3	9	-0.690085066
Experiment2	sub_36	21	ABBAABABBAAB	5	8	0.617444532
Experiment2	sub_36	22	ABBABBAAAABB	4	13	-0.036320267
Experiment2	sub_36	23	AABBABAABBAB	6	12	1.271209331
Experiment2	sub_36	24	AABBABBAAABB	5	16	0.617444532
Experiment2	sub_36	25	AAABBBAABBAB	5	14	0.617444532
Experiment2	sub_36	26	AAABBBAABBAB	4	14	-0.036320267
Experiment2	sub_36	27	ABBAABABBAAB	3	8	-0.690085066
Experiment2	sub_36	28	ABAAAABBABBB	4	18	-0.036320267
Experiment2	sub_36	29	AAAAAABBBBBB	2	6	-1.343849865
Experiment2	sub_36	30	AAAAAABBBBBB	2	6	-1.343849865
Experiment2	sub_36	31	AABBABAABBAB	6	12	1.271209331
Experiment2	sub_36	32	AAABBABAABBB	7	14	1.924974131
Experiment2	sub_36	33	ABBBBAABAAAB	6	19	1.271209331
Experiment2	sub_36	34	AABBAABBABAB	7	9	1.924974131
Experiment2	sub_36	35	AAAAAABBBBBB	2	6	-1.343849865
Experiment2	sub_36	36	AABBAABBABAB	6	9	1.271209331
Experiment2	sub_37	1	AAABBBAAABBB	9	6	1.344393516
Experiment2	sub_37	2	ABBABBAAAABB	4	13	-0.93853887
Experiment2	sub_37	3	AAABBBAABBAB	5	14	-0.481952393
Experiment2	sub_37	4	ABBABBAAAABB	3	13	-1.395125347
Experiment2	sub_37	5	ABBBBAABAAAB	8	19	0.887807039
Experiment2	sub_37	6	AABBAABBABAB	8	9	0.887807039
Experiment2	sub_37	7	AABBAABBABAB	8	9	0.887807039
Experiment2	sub_37	8	AABBABBAAABB	5	16	-0.481952393
Experiment2	sub_37	9	AAABBBAABBAB	9	14	1.344393516
Experiment2	sub_37	10	ABBBBAABAAAB	6	19	-0.025365915
Experiment2	sub_37	11	ABBAABABBAAB	8	8	0.887807039
Experiment2	sub_37	12	AABBABBAAABB	6	16	-0.025365915
Experiment2	sub_37	13	AABBABAABBAB	7	12	0.431220562
Experiment2	sub_37	14	ABBAABABBAAB	8	8	0.887807039
Experiment2	sub_37	15	AAAAAABBBBBB	2	6	-1.851711824
Experiment2	sub_37	16	ABAAAABBABBB	3	18	-1.395125347
Experiment2	sub_37	17	ABAAAABBABBB	8	18	0.887807039
Experiment2	sub_37	18	AABBAABABABB	9	11	1.344393516
Experiment2	sub_37	19	ABBBBAABAAAB	5	19	-0.481952393
Experiment2	sub_37	20	ABBABBAAAABB	8	13	0.887807039
Experiment2	sub_37	21	AABBAABABABB	6	11	-0.025365915
Experiment2	sub_37	22	AABBABAABBAB	7	12	0.431220562
Experiment2	sub_37	23	AAAAAABBBBBB	2	6	-1.851711824
Experiment2	sub_37	24	AAABBBAAABBB	5	6	-0.481952393
Experiment2	sub_37	25	AAABBBAAABBB	3	6	-1.395125347
Experiment2	sub_37	26	AAAAAABBBBBB	1	6	-2.308298301
Experiment2	sub_37	27	ABAAAABBABBB	5	18	-0.481952393
Experiment2	sub_37	28	AAABBABAABBB	6	14	-0.025365915
Experiment2	sub_37	29	AAABBBAABBAB	4	14	-0.93853887
Experiment2	sub_37	30	AABBAABABABB	6	11	-0.025365915
Experiment2	sub_37	31	AABBAABBABAB	7	9	0.431220562
Experiment2	sub_37	32	AAABBABAABBB	6	14	-0.025365915
Experiment2	sub_37	33	ABBAABABBAAB	8	8	0.887807039
Experiment2	sub_37	34	AABBABAABBAB	7	12	0.431220562
Experiment2	sub_37	35	AABBABBAAABB	8	16	0.887807039
Experiment2	sub_37	36	AAABBABAABBB	8	14	0.887807039
Experiment2	sub_38	1	AABBAABABABB	6	11	0.632027843
Experiment2	sub_38	2	ABBABBAAAABB	6	13	0.632027843
Experiment2	sub_38	3	AABBAABBABAB	1	9	-1.118203106
Experiment2	sub_38	4	ABBABBAAAABB	3	13	-0.418110727
Experiment2	sub_38	5	AAABBBAAABBB	1	6	-1.118203106
Experiment2	sub_38	6	AABBABBAAABB	6	16	0.632027843
Experiment2	sub_38	7	ABBAABABBAAB	4	8	-0.068064537
Experiment2	sub_38	8	AAABBBAAABBB	1	6	-1.118203106
Experiment2	sub_38	9	ABBABBAAAABB	3	13	-0.418110727
Experiment2	sub_38	10	AABBABBAAABB	8	16	1.332120222
Experiment2	sub_38	11	AABBABAABBAB	8	12	1.332120222
Experiment2	sub_38	12	AABBAABABABB	7	11	0.982074032
Experiment2	sub_38	13	AAAAAABBBBBB	1	6	-1.118203106
Experiment2	sub_38	14	AAABBABAABBB	7	14	0.982074032
Experiment2	sub_38	15	ABAAAABBABBB	8	18	1.332120222
Experiment2	sub_38	16	AABBABAABBAB	7	12	0.982074032
Experiment2	sub_38	17	ABAAAABBABBB	8	18	1.332120222
Experiment2	sub_38	18	AAABBABAABBB	8	14	1.332120222
Experiment2	sub_38	19	ABBBBAABAAAB	9	19	1.682166412
Experiment2	sub_38	20	AABBABBAAABB	1	16	-1.118203106
Experiment2	sub_38	21	ABBBBAABAAAB	7	19	0.982074032
Experiment2	sub_38	22	ABBBBAABAAAB	8	19	1.332120222
Experiment2	sub_38	23	AAABBBAABBAB	3	14	-0.418110727
Experiment2	sub_38	24	AAAAAABBBBBB	1	6	-1.118203106
Experiment2	sub_38	25	AABBAABABABB	4	11	-0.068064537
Experiment2	sub_38	26	AAABBBAABBAB	1	14	-1.118203106
Experiment2	sub_38	27	ABBAABABBAAB	7	8	0.982074032
Experiment2	sub_38	28	AABBAABBABAB	2	9	-0.768156916
Experiment2	sub_38	29	AAABBABAABBB	2	14	-0.768156916
Experiment2	sub_38	30	AAABBBAABBAB	3	14	-0.418110727
Experiment2	sub_38	31	AAABBBAAABBB	1	6	-1.118203106
Experiment2	sub_38	32	AAAAAABBBBBB	1	6	-1.118203106
Experiment2	sub_38	33	AABBABAABBAB	2	12	-0.768156916
Experiment2	sub_38	34	ABAAAABBABBB	2	18	-0.768156916
Experiment2	sub_38	35	AABBAABBABAB	2	9	-0.768156916
Experiment2	sub_38	36	ABBAABABBAAB	2	8	-0.768156916
Experiment2	sub_39	1	AAABBBAAABBB	4	6	0.690347391
Experiment2	sub_39	2	ABBABBAAAABB	5	13	1.518764261
Experiment2	sub_39	3	AAABBABAABBB	6	14	2.34718113
Experiment2	sub_39	4	AAABBABAABBB	4	14	0.690347391
Experiment2	sub_39	5	AABBABBAAABB	4	16	0.690347391
Experiment2	sub_39	6	ABBABBAAAABB	5	13	1.518764261
Experiment2	sub_39	7	AABBAABABABB	3	11	-0.138069478
Experiment2	sub_39	8	AABBAABBABAB	3	9	-0.138069478
Experiment2	sub_39	9	AABBAABBABAB	3	9	-0.138069478
Experiment2	sub_39	10	ABBAABABBAAB	4	8	0.690347391
Experiment2	sub_39	11	AABBAABABABB	3	11	-0.138069478
Experiment2	sub_39	12	ABBABBAAAABB	3	13	-0.138069478
Experiment2	sub_39	13	AAABBBAABBAB	5	14	1.518764261
Experiment2	sub_39	14	AAABBBAABBAB	3	14	-0.138069478
Experiment2	sub_39	15	AABBABBAAABB	4	16	0.690347391
Experiment2	sub_39	16	ABBAABABBAAB	2	8	-0.966486348
Experiment2	sub_39	17	AAABBABAABBB	2	14	-0.966486348
Experiment2	sub_39	18	ABBBBAABAAAB	3	19	-0.138069478
Experiment2	sub_39	19	AAABBBAABBAB	2	14	-0.966486348
Experiment2	sub_39	20	AABBAABBABAB	2	9	-0.966486348
Experiment2	sub_39	21	AABBABAABBAB	3	12	-0.138069478
Experiment2	sub_39	22	AABBABAABBAB	4	12	0.690347391
Experiment2	sub_39	23	AAAAAABBBBBB	1	6	-1.794903217
Experiment2	sub_39	24	ABAAAABBABBB	3	18	-0.138069478
Experiment2	sub_39	25	ABBAABABBAAB	3	8	-0.138069478
Experiment2	sub_39	26	AAAAAABBBBBB	1	6	-1.794903217
Experiment2	sub_39	27	AAAAAABBBBBB	1	6	-1.794903217
Experiment2	sub_39	28	AAABBBAAABBB	3	6	-0.138069478
Experiment2	sub_39	29	ABAAAABBABBB	3	18	-0.138069478
Experiment2	sub_39	30	ABBBBAABAAAB	4	19	0.690347391
Experiment2	sub_39	31	AABBABBAAABB	4	16	0.690347391
Experiment2	sub_39	32	AABBAABABABB	2	11	-0.966486348
Experiment2	sub_39	33	ABBBBAABAAAB	4	19	0.690347391
Experiment2	sub_39	34	ABAAAABBABBB	3	18	-0.138069478
Experiment2	sub_39	35	AABBABAABBAB	4	12	0.690347391
Experiment2	sub_39	36	AAABBBAAABBB	1	6	-1.794903217
Experiment2	sub_40	1	AAABBBAAABBB	4	6	-1.157519188
Experiment2	sub_40	2	ABBABBAAAABB	5	13	-0.399870265
Experiment2	sub_40	3	AAABBABAABBB	4	14	-1.157519188
Experiment2	sub_40	4	AAABBABAABBB	6	14	0.357778658
Experiment2	sub_40	5	AABBABBAAABB	6	16	0.357778658
Experiment2	sub_40	6	ABBABBAAAABB	6	13	0.357778658
Experiment2	sub_40	7	AABBAABABABB	5	11	-0.399870265
Experiment2	sub_40	8	AABBAABBABAB	6	9	0.357778658
Experiment2	sub_40	9	AABBAABBABAB	6	9	0.357778658
Experiment2	sub_40	10	ABBAABABBAAB	7	8	1.115427581
Experiment2	sub_40	11	AABBAABABABB	6	11	0.357778658
Experiment2	sub_40	12	ABBABBAAAABB	5	13	-0.399870265
Experiment2	sub_40	13	AAABBBAABBAB	5	14	-0.399870265
Experiment2	sub_40	14	AAABBBAABBAB	6	14	0.357778658
Experiment2	sub_40	15	AABBABBAAABB	7	16	1.115427581
Experiment2	sub_40	16	ABBAABABBAAB	7	8	1.115427581
Experiment2	sub_40	17	AAABBABAABBB	6	14	0.357778658
Experiment2	sub_40	18	ABBBBAABAAAB	5	19	-0.399870265
Experiment2	sub_40	19	AAABBBAABBAB	5	14	-0.399870265
Experiment2	sub_40	20	AABBAABBABAB	6	9	0.357778658
Experiment2	sub_40	21	AABBABAABBAB	6	12	0.357778658
Experiment2	sub_40	22	AABBABAABBAB	5	12	-0.399870265
Experiment2	sub_40	23	AAAAAABBBBBB	5	6	-0.399870265
Experiment2	sub_40	24	ABAAAABBABBB	6	18	0.357778658
Experiment2	sub_40	25	ABBAABABBAAB	7	8	1.115427581
Experiment2	sub_40	26	AAAAAABBBBBB	3	6	-1.915168111
Experiment2	sub_40	27	AAAAAABBBBBB	2	6	-2.672817034
Experiment2	sub_40	28	AAABBBAAABBB	3	6	-1.915168111
Experiment2	sub_40	29	ABAAAABBABBB	4	18	-1.157519188
Experiment2	sub_40	30	ABBBBAABAAAB	5	19	-0.399870265
Experiment2	sub_40	31	AABBABBAAABB	5	16	-0.399870265
Experiment2	sub_40	32	AABBAABABABB	7	11	1.115427581
Experiment2	sub_40	33	ABBBBAABAAAB	8	19	1.873076504
Experiment2	sub_40	34	ABAAAABBABBB	6	18	0.357778658
Experiment2	sub_40	35	AABBABAABBAB	8	12	1.873076504
Experiment2	sub_40	36	AAABBBAAABBB	6	6	0.357778658
Experiment2	sub_41	1	AABBAABBABAB	8	9	2.458146387
Experiment2	sub_41	2	AABBAABABABB	8	11	2.458146387
Experiment2	sub_41	3	AAAAAABBBBBB	1	6	-1.143323901
Experiment2	sub_41	4	ABBAABABBAAB	6	8	1.429154876
Experiment2	sub_41	5	AAABBBAABBAB	7	14	1.943650632
Experiment2	sub_41	6	AAABBBAABBAB	2	14	-0.628828146
Experiment2	sub_41	7	ABBBBAABAAAB	2	19	-0.628828146
Experiment2	sub_41	8	ABBABBAAAABB	3	13	-0.11433239
Experiment2	sub_41	9	AAABBBAAABBB	1	6	-1.143323901
Experiment2	sub_41	10	AAABBABAABBB	2	14	-0.628828146
Experiment2	sub_41	11	AAAAAABBBBBB	1	6	-1.143323901
Experiment2	sub_41	12	AABBAABBABAB	3	9	-0.11433239
Experiment2	sub_41	13	ABAAAABBABBB	2	18	-0.628828146
Experiment2	sub_41	14	ABBABBAAAABB	3	13	-0.11433239
Experiment2	sub_41	15	ABBAABABBAAB	4	8	0.400163365
Experiment2	sub_41	16	AABBABAABBAB	5	12	0.914659121
Experiment2	sub_41	17	AABBABBAAABB	5	16	0.914659121
Experiment2	sub_41	18	ABBBBAABAAAB	4	19	0.400163365
Experiment2	sub_41	19	AAABBBAABBAB	5	14	0.914659121
Experiment2	sub_41	20	AABBABAABBAB	4	12	0.400163365
Experiment2	sub_41	21	AAABBABAABBB	4	14	0.400163365
Experiment2	sub_41	22	AABBAABBABAB	4	9	0.400163365
Experiment2	sub_41	23	ABBABBAAAABB	5	13	0.914659121
Experiment2	sub_41	24	AAABBABAABBB	3	14	-0.11433239
Experiment2	sub_41	25	AABBAABABABB	4	11	0.400163365
Experiment2	sub_41	26	ABBBBAABAAAB	1	19	-1.143323901
Experiment2	sub_41	27	AABBABAABBAB	3	12	-0.11433239
Experiment2	sub_41	28	AABBABBAAABB	2	16	-0.628828146
Experiment2	sub_41	29	AABBAABABABB	3	11	-0.11433239
Experiment2	sub_41	30	ABAAAABBABBB	2	18	-0.628828146
Experiment2	sub_41	31	AAABBBAAABBB	2	6	-0.628828146
Experiment2	sub_41	32	AABBABBAAABB	2	16	-0.628828146
Experiment2	sub_41	33	AAABBBAAABBB	1	6	-1.143323901
Experiment2	sub_41	34	ABAAAABBABBB	1	18	-1.143323901
Experiment2	sub_41	35	ABBAABABBAAB	2	8	-0.628828146
Experiment2	sub_41	36	AAAAAABBBBBB	1	6	-1.143323901
Experiment2	sub_42	1	AAABBBAABBAB	3	14	-0.459079778
Experiment2	sub_42	2	ABBABBAAAABB	4	13	0.013116565
Experiment2	sub_42	3	ABBAABABBAAB	7	8	1.429705593
Experiment2	sub_42	4	AAAAAABBBBBB	1	6	-1.403472463
Experiment2	sub_42	5	AAABBABAABBB	3	14	-0.459079778
Experiment2	sub_42	6	AABBAABABABB	4	11	0.013116565
Experiment2	sub_42	7	AABBABAABBAB	6	12	0.95750925
Experiment2	sub_42	8	AAABBABAABBB	4	14	0.013116565
Experiment2	sub_42	9	AAABBBAABBAB	3	14	-0.459079778
Experiment2	sub_42	10	AAABBBAAABBB	1	6	-1.403472463
Experiment2	sub_42	11	AABBAABBABAB	2	9	-0.93127612
Experiment2	sub_42	12	AABBABBAAABB	3	16	-0.459079778
Experiment2	sub_42	13	ABBAABABBAAB	6	8	0.95750925
Experiment2	sub_42	14	ABAAAABBABBB	5	18	0.485312908
Experiment2	sub_42	15	ABBBBAABAAAB	5	19	0.485312908
Experiment2	sub_42	16	ABBABBAAAABB	5	13	0.485312908
Experiment2	sub_42	17	ABBAABABBAAB	7	8	1.429705593
Experiment2	sub_42	18	AAAAAABBBBBB	1	6	-1.403472463
Experiment2	sub_42	19	AABBAABABABB	7	11	1.429705593
Experiment2	sub_42	20	ABAAAABBABBB	3	18	-0.459079778
Experiment2	sub_42	21	AAABBBAAABBB	1	6	-1.403472463
Experiment2	sub_42	22	AAABBBAABBAB	2	14	-0.93127612
Experiment2	sub_42	23	AABBABAABBAB	7	12	1.429705593
Experiment2	sub_42	24	ABBBBAABAAAB	5	19	0.485312908
Experiment2	sub_42	25	AABBABBAAABB	7	16	1.429705593
Experiment2	sub_42	26	AABBABAABBAB	8	12	1.901901935
Experiment2	sub_42	27	AAABBABAABBB	5	14	0.485312908
Experiment2	sub_42	28	AAABBBAAABBB	1	6	-1.403472463
Experiment2	sub_42	29	ABBABBAAAABB	2	13	-0.93127612
Experiment2	sub_42	30	ABBBBAABAAAB	2	19	-0.93127612
Experiment2	sub_42	31	AABBAABABABB	6	11	0.95750925
Experiment2	sub_42	32	ABAAAABBABBB	3	18	-0.459079778
Experiment2	sub_42	33	AABBAABBABAB	3	9	-0.459079778
Experiment2	sub_42	34	AAAAAABBBBBB	1	6	-1.403472463
Experiment2	sub_42	35	AABBABBAAABB	5	16	0.485312908
Experiment2	sub_42	36	AABBAABBABAB	5	9	0.485312908
Experiment2	sub_43	1	ABBBBAABAAAB	6	19	0.738099142
Experiment2	sub_43	2	AABBABBAAABB	5	16	0.316328204
Experiment2	sub_43	3	AAABBBAABBAB	3	14	-0.527213673
Experiment2	sub_43	4	AAABBABAABBB	2	14	-0.948984611
Experiment2	sub_43	5	ABBABBAAAABB	2	13	-0.948984611
Experiment2	sub_43	6	ABBBBAABAAAB	4	19	-0.105442735
Experiment2	sub_43	7	ABAAAABBABBB	2	18	-0.948984611
Experiment2	sub_43	8	AABBABAABBAB	5	12	0.316328204
Experiment2	sub_43	9	AAAAAABBBBBB	1	6	-1.370755549
Experiment2	sub_43	10	AABBAABABABB	3	11	-0.527213673
Experiment2	sub_43	11	AABBABBAAABB	5	16	0.316328204
Experiment2	sub_43	12	ABBAABABBAAB	6	8	0.738099142
Experiment2	sub_43	13	AABBAABABABB	6	11	0.738099142
Experiment2	sub_43	14	ABAAAABBABBB	5	18	0.316328204
Experiment2	sub_43	15	AAABBBAABBAB	3	14	-0.527213673
Experiment2	sub_43	16	AABBAABBABAB	2	9	-0.948984611
Experiment2	sub_43	17	AAABBBAAABBB	1	6	-1.370755549
Experiment2	sub_43	18	AABBAABBABAB	2	9	-0.948984611
Experiment2	sub_43	19	ABBABBAAAABB	2	13	-0.948984611
Experiment2	sub_43	20	ABBBBAABAAAB	4	19	-0.105442735
Experiment2	sub_43	21	AAAAAABBBBBB	1	6	-1.370755549
Experiment2	sub_43	22	ABAAAABBABBB	8	18	1.581641018
Experiment2	sub_43	23	AAABBBAABBAB	6	14	0.738099142
Experiment2	sub_43	24	AABBABAABBAB	9	12	2.003411956
Experiment2	sub_43	25	AAABBABAABBB	7	14	1.15987008
Experiment2	sub_43	26	ABBAABABBAAB	8	8	1.581641018
Experiment2	sub_43	27	AAABBBAAABBB	1	6	-1.370755549
Experiment2	sub_43	28	AABBAABBABAB	5	9	0.316328204
Experiment2	sub_43	29	AAABBABAABBB	6	14	0.738099142
Experiment2	sub_43	30	AAAAAABBBBBB	1	6	-1.370755549
Experiment2	sub_43	31	AAABBBAAABBB	1	6	-1.370755549
Experiment2	sub_43	32	ABBAABABBAAB	6	8	0.738099142
Experiment2	sub_43	33	AABBAABABABB	7	11	1.15987008
Experiment2	sub_43	34	AABBABBAAABB	6	16	0.738099142
Experiment2	sub_43	35	AABBABAABBAB	7	12	1.15987008
Experiment2	sub_43	36	ABBABBAAAABB	5	13	0.316328204
Experiment2	sub_44	1	AABBABBAAABB	1	16	-1.00741644
Experiment2	sub_44	2	AABBABBAAABB	6	16	0.753117144
Experiment2	sub_44	3	AABBABAABBAB	3	12	-0.303203006
Experiment2	sub_44	4	AAABBBAAABBB	3	6	-0.303203006
Experiment2	sub_44	5	AABBABAABBAB	1	12	-1.00741644
Experiment2	sub_44	6	AABBAABBABAB	1	9	-1.00741644
Experiment2	sub_44	7	AAABBABAABBB	5	14	0.401010427
Experiment2	sub_44	8	ABAAAABBABBB	8	18	1.457330578
Experiment2	sub_44	9	AAABBBAAABBB	4	6	0.048903711
Experiment2	sub_44	10	AAABBBAABBAB	1	14	-1.00741644
Experiment2	sub_44	11	AABBAABBABAB	1	9	-1.00741644
Experiment2	sub_44	12	AABBAABABABB	1	11	-1.00741644
Experiment2	sub_44	13	ABBBBAABAAAB	7	19	1.105223861
Experiment2	sub_44	14	ABBABBAAAABB	3	13	-0.303203006
Experiment2	sub_44	15	AABBAABABABB	1	11	-1.00741644
Experiment2	sub_44	16	ABBABBAAAABB	2	13	-0.655309723
Experiment2	sub_44	17	AABBABBAAABB	7	16	1.105223861
Experiment2	sub_44	18	AABBABAABBAB	1	12	-1.00741644
Experiment2	sub_44	19	AABBAABBABAB	2	9	-0.655309723
Experiment2	sub_44	20	ABAAAABBABBB	2	18	-0.655309723
Experiment2	sub_44	21	AAABBBAABBAB	1	14	-1.00741644
Experiment2	sub_44	22	AAABBBAABBAB	8	14	1.457330578
Experiment2	sub_44	23	AABBAABABABB	7	11	1.105223861
Experiment2	sub_44	24	ABBAABABBAAB	6	8	0.753117144
Experiment2	sub_44	25	AAABBABAABBB	6	14	0.753117144
Experiment2	sub_44	26	ABBAABABBAAB	1	8	-1.00741644
Experiment2	sub_44	27	ABAAAABBABBB	4	18	0.048903711
Experiment2	sub_44	28	ABBBBAABAAAB	1	19	-1.00741644
Experiment2	sub_44	29	AAAAAABBBBBB	7	6	1.105223861
Experiment2	sub_44	30	AAAAAABBBBBB	9	6	1.809437295
Experiment2	sub_44	31	ABBAABABBAAB	1	8	-1.00741644
Experiment2	sub_44	32	AAAAAABBBBBB	9	6	1.809437295
Experiment2	sub_44	33	ABBBBAABAAAB	1	19	-1.00741644
Experiment2	sub_44	34	ABBABBAAAABB	6	13	0.753117144
Experiment2	sub_44	35	AAABBABAABBB	4	14	0.048903711
Experiment2	sub_44	36	AAABBBAAABBB	8	6	1.457330578
Experiment2	sub_45	1	AAABBBAAABBB	1	6	-1.536450781
Experiment2	sub_45	2	ABBABBAAAABB	4	13	0.174236687
Experiment2	sub_45	3	AAABBABAABBB	4	14	0.174236687
Experiment2	sub_45	4	AAABBABAABBB	4	14	0.174236687
Experiment2	sub_45	5	AABBABBAAABB	6	16	1.314694998
Experiment2	sub_45	6	ABBABBAAAABB	6	13	1.314694998
Experiment2	sub_45	7	AABBAABABABB	6	11	1.314694998
Experiment2	sub_45	8	AABBAABBABAB	3	9	-0.395992469
Experiment2	sub_45	9	AABBAABBABAB	3	9	-0.395992469
Experiment2	sub_45	10	ABBAABABBAAB	7	8	1.884924154
Experiment2	sub_45	11	AABBAABABABB	5	11	0.744465843
Experiment2	sub_45	12	ABBABBAAAABB	4	13	0.174236687
Experiment2	sub_45	13	AAABBBAABBAB	4	14	0.174236687
Experiment2	sub_45	14	AAABBBAABBAB	4	14	0.174236687
Experiment2	sub_45	15	AABBABBAAABB	4	16	0.174236687
Experiment2	sub_45	16	ABBAABABBAAB	7	8	1.884924154
Experiment2	sub_45	17	AAABBABAABBB	5	14	0.744465843
Experiment2	sub_45	18	ABBBBAABAAAB	5	19	0.744465843
Experiment2	sub_45	19	AAABBBAABBAB	6	14	1.314694998
Experiment2	sub_45	20	AABBAABBABAB	3	9	-0.395992469
Experiment2	sub_45	21	AABBABAABBAB	3	12	-0.395992469
Experiment2	sub_45	22	AABBABAABBAB	2	12	-0.966221625
Experiment2	sub_45	23	AAAAAABBBBBB	1	6	-1.536450781
Experiment2	sub_45	24	ABAAAABBABBB	5	18	0.744465843
Experiment2	sub_45	25	ABBAABABBAAB	2	8	-0.966221625
Experiment2	sub_45	26	AAAAAABBBBBB	1	6	-1.536450781
Experiment2	sub_45	27	AAAAAABBBBBB	1	6	-1.536450781
Experiment2	sub_45	28	AAABBBAAABBB	1	6	-1.536450781
Experiment2	sub_45	29	ABAAAABBABBB	2	18	-0.966221625
Experiment2	sub_45	30	ABBBBAABAAAB	4	19	0.174236687
Experiment2	sub_45	31	AABBABBAAABB	3	16	-0.395992469
Experiment2	sub_45	32	AABBAABABABB	3	11	-0.395992469
Experiment2	sub_45	33	ABBBBAABAAAB	4	19	0.174236687
Experiment2	sub_45	34	ABAAAABBABBB	4	18	0.174236687
Experiment2	sub_45	35	AABBABAABBAB	5	12	0.744465843
Experiment2	sub_45	36	AAABBBAAABBB	1	6	-1.536450781
Experiment2	sub_46	1	ABBAABABBAAB	9	8	1.229011744
Experiment2	sub_46	2	ABAAAABBABBB	9	18	1.229011744
Experiment2	sub_46	3	AABBABBAAABB	4	16	-0.661775555
Experiment2	sub_46	4	AABBAABBABAB	2	9	-1.418090474
Experiment2	sub_46	5	ABBBBAABAAAB	7	19	0.472696825
Experiment2	sub_46	6	ABBABBAAAABB	5	13	-0.283618095
Experiment2	sub_46	7	AAAAAABBBBBB	1	6	-1.796247934
Experiment2	sub_46	8	AABBAABBABAB	1	9	-1.796247934
Experiment2	sub_46	9	AAABBBAAABBB	4	6	-0.661775555
Experiment2	sub_46	10	ABAAAABBABBB	8	18	0.850854284
Experiment2	sub_46	11	ABBAABABBAAB	9	8	1.229011744
Experiment2	sub_46	12	AAABBBAAABBB	2	6	-1.418090474
Experiment2	sub_46	13	AABBAABABABB	4	11	-0.661775555
Experiment2	sub_46	14	AAAAAABBBBBB	1	6	-1.796247934
Experiment2	sub_46	15	AAABBABAABBB	8	14	0.850854284
Experiment2	sub_46	16	AAAAAABBBBBB	2	6	-1.418090474
Experiment2	sub_46	17	AAABBBAAABBB	2	6	-1.418090474
Experiment2	sub_46	18	AABBAABABABB	4	11	-0.661775555
Experiment2	sub_46	19	AABBAABBABAB	3	9	-1.039933014
Experiment2	sub_46	20	AABBABAABBAB	7	12	0.472696825
Experiment2	sub_46	21	AAABBABAABBB	8	14	0.850854284
Experiment2	sub_46	22	ABAAAABBABBB	4	18	-0.661775555
Experiment2	sub_46	23	AAABBBAABBAB	7	14	0.472696825
Experiment2	sub_46	24	AAABBBAABBAB	6	14	0.094539365
Experiment2	sub_46	25	AABBAABABABB	8	11	0.850854284
Experiment2	sub_46	26	AABBABAABBAB	7	12	0.472696825
Experiment2	sub_46	27	AABBABBAAABB	8	16	0.850854284
Experiment2	sub_46	28	AABBABBAAABB	8	16	0.850854284
Experiment2	sub_46	29	ABBABBAAAABB	9	13	1.229011744
Experiment2	sub_46	30	AAABBABAABBB	8	14	0.850854284
Experiment2	sub_46	31	ABBABBAAAABB	7	13	0.472696825
Experiment2	sub_46	32	AABBABAABBAB	8	12	0.850854284
Experiment2	sub_46	33	ABBBBAABAAAB	6	19	0.094539365
Experiment2	sub_46	34	AAABBBAABBAB	7	14	0.472696825
Experiment2	sub_46	35	ABBAABABBAAB	8	8	0.850854284
Experiment2	sub_46	36	ABBBBAABAAAB	6	19	0.094539365
Experiment2	sub_47	1	AAABBBAABBAB	3	14	-0.702728369
Experiment2	sub_47	2	AAABBBAABBAB	2	14	-1.229774646
Experiment2	sub_47	3	ABBAABABBAAB	5	8	0.351364184
Experiment2	sub_47	4	AABBAABABABB	3	11	-0.702728369
Experiment2	sub_47	5	AAABBBAAABBB	1	6	-1.756820922
Experiment2	sub_47	6	ABBABBAAAABB	3	13	-0.702728369
Experiment2	sub_47	7	AABBABAABBAB	4	12	-0.175682092
Experiment2	sub_47	8	AABBAABABABB	2	11	-1.229774646
Experiment2	sub_47	9	AAABBABAABBB	4	14	-0.175682092
Experiment2	sub_47	10	ABBBBAABAAAB	5	19	0.351364184
Experiment2	sub_47	11	ABBAABABBAAB	4	8	-0.175682092
Experiment2	sub_47	12	AAABBBAABBAB	6	14	0.878410461
Experiment2	sub_47	13	AAABBABAABBB	5	14	0.351364184
Experiment2	sub_47	14	AABBABBAAABB	5	16	0.351364184
Experiment2	sub_47	15	AABBAABABABB	4	11	-0.175682092
Experiment2	sub_47	16	AABBAABBABAB	5	9	0.351364184
Experiment2	sub_47	17	ABBABBAAAABB	5	13	0.351364184
Experiment2	sub_47	18	AAAAAABBBBBB	2	6	-1.229774646
Experiment2	sub_47	19	AAAAAABBBBBB	2	6	-1.229774646
Experiment2	sub_47	20	AABBABBAAABB	3	16	-0.702728369
Experiment2	sub_47	21	AABBABBAAABB	6	16	0.878410461
Experiment2	sub_47	22	ABAAAABBABBB	5	18	0.351364184
Experiment2	sub_47	23	AAABBBAAABBB	1	6	-1.756820922
Experiment2	sub_47	24	AABBAABBABAB	4	9	-0.175682092
Experiment2	sub_47	25	AABBAABBABAB	3	9	-0.702728369
Experiment2	sub_47	26	ABBABBAAAABB	5	13	0.351364184
Experiment2	sub_47	27	ABBBBAABAAAB	6	19	0.878410461
Experiment2	sub_47	28	AABBABAABBAB	7	12	1.405456738
Experiment2	sub_47	29	ABAAAABBABBB	8	18	1.932503015
Experiment2	sub_47	30	ABBBBAABAAAB	7	19	1.405456738
Experiment2	sub_47	31	ABBAABABBAAB	7	8	1.405456738
Experiment2	sub_47	32	AAABBABAABBB	5	14	0.351364184
Experiment2	sub_47	33	AAABBBAAABBB	4	6	-0.175682092
Experiment2	sub_47	34	ABAAAABBABBB	7	18	1.405456738
Experiment2	sub_47	35	AAAAAABBBBBB	1	6	-1.756820922
Experiment2	sub_47	36	AABBABAABBAB	7	12	1.405456738
Experiment2	sub_48	1	AAABBBAAABBB	2	6	-1.633333333
Experiment2	sub_48	2	ABBABBAAAABB	9	13	1.166666667
Experiment2	sub_48	3	AAABBABAABBB	7	14	0.366666667
Experiment2	sub_48	4	AAABBABAABBB	4	14	-0.833333333
Experiment2	sub_48	5	AABBABBAAABB	4	16	-0.833333333
Experiment2	sub_48	6	ABBABBAAAABB	3	13	-1.233333333
Experiment2	sub_48	7	AABBAABABABB	3	11	-1.233333333
Experiment2	sub_48	8	AABBAABBABAB	1	9	-2.033333333
Experiment2	sub_48	9	AABBAABBABAB	1	9	-2.033333333
Experiment2	sub_48	10	ABBAABABBAAB	7	8	0.366666667
Experiment2	sub_48	11	AABBAABABABB	7	11	0.366666667
Experiment2	sub_48	12	ABBABBAAAABB	9	13	1.166666667
Experiment2	sub_48	13	AAABBBAABBAB	9	14	1.166666667
Experiment2	sub_48	14	AAABBBAABBAB	9	14	1.166666667
Experiment2	sub_48	15	AABBABBAAABB	7	16	0.366666667
Experiment2	sub_48	16	ABBAABABBAAB	9	8	1.166666667
Experiment2	sub_48	17	AAABBABAABBB	7	14	0.366666667
Experiment2	sub_48	18	ABBBBAABAAAB	9	19	1.166666667
Experiment2	sub_48	19	AAABBBAABBAB	7	14	0.366666667
Experiment2	sub_48	20	AABBAABBABAB	6	9	-0.033333333
Experiment2	sub_48	21	AABBABAABBAB	8	12	0.766666667
Experiment2	sub_48	22	AABBABAABBAB	8	12	0.766666667
Experiment2	sub_48	23	AAAAAABBBBBB	6	6	-0.033333333
Experiment2	sub_48	24	ABAAAABBABBB	6	18	-0.033333333
Experiment2	sub_48	25	ABBAABABBAAB	7	8	0.366666667
Experiment2	sub_48	26	AAAAAABBBBBB	3	6	-1.233333333
Experiment2	sub_48	27	AAAAAABBBBBB	3	6	-1.233333333
Experiment2	sub_48	28	AAABBBAAABBB	4	6	-0.833333333
Experiment2	sub_48	29	ABAAAABBABBB	7	18	0.366666667
Experiment2	sub_48	30	ABBBBAABAAAB	6	19	-0.033333333
Experiment2	sub_48	31	AABBABBAAABB	6	16	-0.033333333
Experiment2	sub_48	32	AABBAABABABB	4	11	-0.833333333
Experiment2	sub_48	33	ABBBBAABAAAB	9	19	1.166666667
Experiment2	sub_48	34	ABAAAABBABBB	9	18	1.166666667
Experiment2	sub_48	35	AABBABAABBAB	9	12	1.166666667
Experiment2	sub_48	36	AAABBBAAABBB	4	6	-0.833333333
